# Supplementary material for: A community resource for exploring and utilizing genetic diversity in the USDA pea single plant plus collection
Source: Hortic Res. 2017 Apr 26;4:17017–. doi: 10.1038/hortres.2017.17 (PMC5405346; doi:10.1038/hortres.2017.17)
Supplement: Supplementary Table S1 [file hortres201717-s2.xlsx]

## Sheet: Sheet1
ID	Alternate Name	Accessions in PSPPC mini-core?	In PSP?	Seed Availability	Flower Color	Status	Latitude	Longitude	Country	Subspecies	Type	Genetic Groups for Diversity Analysis	PC1	PC2	PC3	PC4	PC5	PC6	PC7	PC8	PC9	PC10	NCBI Biosample Accession No.
A778_26_6				USDA	NA	Developed			USA	sativum			0.919028	39.099	38.3311	-18.3048	20.1115	-7.10577	-2.86096	-4.55847	13.704	-5.5415	SAMN06604244
Carnival				USDA	NA	Developed			NA	sativum	dry		-36.4431	-0.717582	4.19901	-5.25903	-10.9338	-3.25825	-49.8115	-32.7057	-2.57423	8.92199	SAMN06604247
Cascadia				OSU	white	Developed			USA	sativum	snap,stringed	OSU	-38.318	0.620355	33.2612	-32.4356	33.1367	19.2331	33.6118	4.7419	-11.6643	8.80283	SAMN06604248
Kiflica				GRIN	NA	Collected	42	20.9667	Serbia	sativum			-41.7536	2.95177	26.3313	-19.5679	6.50853	-4.97869	-21.1201	2.75751	25.4656	-11.4358	SAMN06604252
M193				OSU	NA	Developed			USA	sativum	snow	OSU	-39.4594	3.3365	36.5335	-36.6764	29.623	6.2468	7.36041	8.83369	14.4629	0.373071	SAMN06604253
M194_1				OSU	NA	Developed			USA	sativum	snow	OSU	-32.8464	-0.310059	29.9275	-32.4576	33.2504	19.8972	30.3437	4.06774	-15.0194	20.6502	SAMN06604254
OR_Giant	Oregon Giant			OSU	white	Developed			USA	sativum	snow,wrinkled	OSU	-37.8381	3.27714	30.1494	-37.5173	31.2563	16.3639	21.318	2.23868	-2.41458	9.21094	SAMN06604256
OSPII	Oregon Sugar Pod II			OSU	white	Developed			USA	sativum	snow	OSU	-34.8533	1.10003	28.0629	-29.2126	27.2716	15.5952	16.2453	6.28727	-7.7845	15.3837	SAMN06604257
PI_102888			x	GRIN	pigmented	Collected	38.0371	114.469	China	sativum		P. sativum - Central Asia	123.066	-67.4972	13.8793	-5.10879	21.3543	3.28087	-19.2346	12.814	-1.70509	-5.22207	SAMN06604258
PI_103058		x	x	GRIN	white	Collected	39.904	116.408	China	sativum			14.9442	-24.4065	19.4881	38.7594	22.4549	10.3148	-14.4796	4.09693	8.20428	-5.71649	SAMN06604259
PI_109866			x	GRIN	NA	Collected	10.5	-66.9167	Venezuela	sativum			-11.4417	4.14425	-28.8049	9.54226	-15.1339	-0.900953	-1.79906	19.1775	-27.1876	24.6843	SAMN06604260
PI_116056			x	GRIN	pigmented	Collected_country_only	20.5937	78.9629	India	sativum		P. sativum subsp. sativum - Primary	-2.14676	-8.17308	-0.610269	17.0421	-26.9593	-12.808	27.5403	-5.88027	14.2886	4.76762	SAMN06604261
PI_116844			x	GRIN	white	Collected_country_only	30.3753	69.3451	Pakistan	sativum		P. sativum subsp. sativum - Primary	-20.7199	-3.02797	13.4189	10.0641	-10.2751	-8.83039	14.3265	2.2549	27.049	-1.60307	SAMN06604262
PI_116944		x	x	GRIN	pigmented	Collected	34.5333	69.1667	Afghanistan	sativum		P. sativum - Central Asia	139.233	-74.6959	11.8707	-37.8221	3.81718	-18.6247	-16.8124	43.0396	1.2487	-33.0777	SAMN06604263
PI_117264			x	GRIN	white	Collected	37	35.3213	Turkey	sativum			-19.1358	4.64675	-10.6965	6.99063	-12.7532	-1.70621	6.18315	5.32224	-21.6252	-31.9097	SAMN06604264
PI_117998		x	x	GRIN	pigmented	Collected	-18.8286	-43.8222	Brazil	sativum			-13.8836	4.25365	-17.7354	1.63782	-5.60621	6.95927	-0.475301	3.14337	-20.8823	-7.66954	SAMN06604265
PI_118501			x	GRIN	white	Collected	-23.5505	-46.6333	Brazil	sativum		P. sativum subsp. sativum - Primary	-25.7586	0.605117	3.97478	9.97954	-9.81329	-1.33149	3.96185	-0.020284	-18.8774	-30.2927	SAMN06604266
PI_121352		x	x	GRIN	white	Collected	25.3176	82.9739	India	sativum		P. sativum subsp. sativum - Primary	-23.9172	1.86977	4.50829	12.2531	-24.1995	-9.18962	23.5565	3.11909	5.55002	-1.83385	SAMN06604267
PI_124478		x	x	GRIN	white	Collected	25.3818	68.3694	Pakistan	sativum		P. sativum subsp. sativum - Primary	-21.9962	3.10973	0.917989	15.3287	-13.2187	-7.84779	15.1882	13.0779	-2.82457	-27.7833	SAMN06604268
PI_125839		x	x	GRIN	pigmented	Collected	36.5458	71.3409	Afghanistan	sativum			67.7565	-28.4015	-18.7043	-32.0021	-12.4821	3.02512	-3.81143	23.6869	-23.9882	-0.421826	SAMN06604269
PI_125840		x	x	GRIN	pigmented	Collected	34.6898	70.1456	Afghanistan	sativum		P. sativum - Central Asia	97.382	-46.4379	-8.98716	-42.0506	-13.3226	-5.77486	-1.20195	9.80967	-16.4126	3.12444	SAMN06604270
PI_134271		x	x	GRIN	pigmented	Collected	34.5333	69.1667	Afghanistan	sativum			88.1666	-47.8711	12.179	9.07144	5.23249	-3.21315	-4.83822	30.3226	7.5407	-20.416	SAMN06604271
PI_137118		x	x	GRIN	pigmented	Collected	50.8604	-98.1019	Canada	sativum		P. sativum subsp. sativum - Primary	-26.746	-4.68079	16.1377	-3.43002	1.01083	10.0805	31.057	2.48945	-21.1774	-0.00881867	SAMN06604272
PI_137119			x	GRIN	pigmented	Collected	53.2882	-110.175	Canada	sativum		P. sativum subsp. sativum - Primary	-28.1994	-1.88689	15.8599	-3.53681	2.34621	11.142	34.0938	1.04986	-21.5502	1.38052	SAMN06604273
PI_142775		x	x	GRIN	white	Collected	16.7965	-96.6533	Mexico	sativum		P. sativum subsp. sativum - Primary	-24.0815	1.94645	-1.25424	10.5729	-13.2183	-6.10643	5.32549	10.0396	-19.5824	-15.7158	SAMN06604274
PI_143485		x	x	GRIN	pigmented	Collected	40.1431	47.5769	Azerbaijan	sativum			65.6089	-22.4919	-7.41349	-16.0078	-10.1017	10.0083	-15.3191	-5.68275	-2.71206	0.155191	SAMN06604275
PI_155109		x	x	GRIN	pigmented	Donated			USA	sativum			-20.0431	1.09291	-7.12702	5.04303	0.417665	18.769	-4.63258	10.0496	-9.74378	17.9221	SAMN06604276
PI_156647		x	x	GRIN	pigmented	Collected	15.34	38.9387	Ethiopia	sativum		P. sativum subsp. sativum - Primary	-21.5888	2.93458	-12.9184	12.137	-13.8047	-3.16479	-4.71042	4.40472	-16.4929	-0.102868	SAMN06604277
PI_156720		x	x	GRIN	white	Donated			Japan	sativum		P. sativum subsp. sativum - Primary	-18.0552	-1.75703	3.28154	14.3283	-22.4843	-8.53171	22.7721	0.189968	11.1571	-4.79153	SAMN06604278
PI_162909			x	GRIN	pigmented	Collected	-25.3861	-57.1408	Paraguay	sativum		P. sativum subsp. sativum - Primary	-0.923386	-11.1197	6.49683	14.321	-34.0541	-21.5656	51.2351	-6.66605	28.0491	10.9902	SAMN06604279
PI_163126			x	GRIN	white	Collected	23.1667	79.9333	India	sativum			39.5085	-27.2699	8.50408	-6.94193	-51.5307	-38.1468	47.8243	-19.5641	35.0331	20.611	SAMN06604280
PI_163129			x	GRIN	white	Collected	28.6353	77.225	India	sativum		P. sativum subsp. sativum - Primary	-11.9427	-7.25362	2.64362	19.7741	-47.7533	-31.2923	56.9292	-7.14403	31.7574	13.9301	SAMN06604281
PI_164548		x	x	GRIN	NA	Collected	21.8257	76.3526	India	sativum			-12.668	-5.70979	4.20535	16.3227	-37.8175	-19.536	42.4731	-5.27996	24.061	0.499558	SAMN06604282
PI_164612		x	x	GRIN	white	Collected	11.6643	78.146	India	sativum			-14.1535	-1.26359	-9.51479	15.1962	-31.8764	-18.9596	26.9095	2.18273	13.4127	22.0286	SAMN06604283
PI_164779		x	x	GRIN	pigmented	Collected	18.5463	73.864	India	sativum		P. sativum - Central Asia	128.169	-62.8345	3.71333	-57.1109	-25.5283	-28.1656	11.1868	-27.314	1.13516	20.7288	SAMN06604284
PI_164971			x	GRIN	pigmented	Collected	41.0053	28.977	Turkey	sativum		P. sativum subsp. sativum - Primary	-22.4686	3.52013	-7.95978	12.7293	-12.3884	7.42651	16.5394	-10.5195	-21.8848	-30.8997	SAMN06604285
PI_164972			x	GRIN	pigmented	Collected	41.0053	28.977	Turkey	sativum			-7.28553	1.44422	-21.149	3.13657	-8.56279	7.84983	6.46947	13.4044	-29.324	-21.4673	SAMN06604286
PI_165949			x	GRIN	pigmented	Collected	22.5726	88.3639	India	sativum		P. sativum - Central Asia	129.366	-64.4124	2.7605	-61.1115	-22.7935	-24.7582	6.82707	-30.4024	-7.62145	19.1215	SAMN06604287
PI_166084			x	GRIN	pigmented	Collected	30.7526	78.2661	India	sativum			86.6889	-47.5468	3.42318	-30.2731	-40.5555	-30.1395	23.119	-34.3587	13.0734	26.644	SAMN06604288
PI_166159		x	x	GRIN	pigmented	Collected	27.7	85.3333	Nepal	sativum		P. sativum - Central Asia	134.46	-69.8044	7.76669	-50.4353	-10.1294	-21.7506	-3.95253	7.12063	-2.78117	-5.16233	SAMN06604289
PI_169608		x	x	GRIN	pigmented	Collected	40.8533	29.8815	Turkey	sativum		P. sativum subsp. sativum - Primary	-27.8459	2.85948	-0.777045	-0.236015	-12.7498	-1.25678	-18.3914	-1.73285	-7.72926	-5.25574	SAMN06604290
PI_172339			x	GRIN	white	Donated			Netherlands	sativum		P. sativum subsp. sativum - Primary	-36.4684	1.57924	4.64512	-7.37866	-16.8433	-7.75291	-47.2974	-15.5342	0.268863	1.44194	SAMN06604291
PI_173840			x	GRIN	white	Collected	28.367	79.4304	India	sativum		P. sativum subsp. sativum - Primary	-29.0512	4.20124	7.15678	-8.34175	-2.07506	1.651	-7.06482	15.235	11.0836	-6.47807	SAMN06604292
PI_174921			x	GRIN	pigmented	Collected	28.3949	84.124	Nepal	sativum		P. sativum - Central Asia	131.795	-67.7996	3.20692	-64.0228	-23.996	-25.8643	6.26087	-30.6666	-8.7926	20.7357	SAMN06604293
PI_175231			x	GRIN	pigmented	Collected	28.3949	84.124	Nepal	sativum		P. sativum - Central Asia	130.678	-66.9904	3.53246	-64.1892	-22.0234	-26.395	7.31541	-29.8526	-9.1603	20.3917	SAMN06604294
PI_179449		x		GRIN	pigmented	Collected	40.1415	43.1178	Turkey	sativum			29.4577	5.44408	-40.898	-11.5811	-8.23211	16.9546	-3.19591	14.4053	-22.0971	13.6233	SAMN06604295
PI_179450			x	GRIN	pigmented	Collected	33.513	36.292	Syria	sativum			-25.2774	0.930914	-0.277251	12.4446	-8.3625	-4.38698	-18.7015	-1.63153	-3.29324	7.57131	SAMN06604296
PI_179451			x	GRIN	pigmented	Collected	33.513	36.292	Syria	sativum			-16.1529	2.97866	-13.3472	9.39508	-11.5188	4.98411	-5.36337	3.9569	-15.3105	-17.544	SAMN06604297
PI_179459			x	GRIN	white	Collected	39.9086	41.2769	Turkey	sativum			-6.66583	-2.10466	-9.54862	11.4326	-7.65368	10.2389	-3.63852	11.7283	-30.069	-10.2414	SAMN06604298
PI_179722		x	x	GRIN	pigmented	Collected	18.951	72.839	India	sativum			26.8258	-25.3701	6.81976	9.4531	-40.3494	-28.233	43.2211	-20.3098	27.9966	21.4624	SAMN06604299
PI_179970			x	GRIN	white	Collected	29.964	77.546	India	sativum		P. sativum subsp. sativum - Primary	-38.8031	2.86167	21.1346	-7.37959	-0.392144	-4.59844	-28.7425	-2.48235	20.4697	-8.42969	SAMN06604300
PI_180329			x	GRIN	pigmented	Collected	21.8123	70.8117	India	sativum			43.3073	23.5812	-59.9386	-26.3918	-31.3308	108.975	7.23169	20.3097	52.106	-18.2014	SAMN06604301
PI_180693			x	GRIN	pigmented	Donated			Germany	sativum			-0.437479	8.67314	-35.3969	1.49383	-6.50726	9.49946	-4.50691	20.2572	-11.3156	23.0123	SAMN06604302
PI_180696			x	GRIN	white	Donated			Germany	sativum		P. sativum subsp. sativum - Primary	-35.4054	1.48848	3.29904	0.435361	-15.5775	-9.13929	-28.4566	-24.7485	-3.67268	5.66119	SAMN06604303
PI_180699			x	GRIN	white	Donated			Germany	sativum		P. sativum subsp. sativum - Primary	-35.1093	1.32523	2.37178	3.12065	-15.6983	-8.26804	-29.066	-23.2979	-4.82938	6.13697	SAMN06604304
PI_180702			x	GRIN	pigmented	Donated			Germany	sativum			-14.0541	5.37117	-29.4794	8.17322	-9.94772	-2.40651	-19.1424	-8.1344	-17.9571	18.713	SAMN06604305
PI_181799			x	GRIN	white	Collected	33.8151	35.8533	Lebanon	sativum		P. sativum subsp. sativum - Primary	-28.7774	2.27296	1.88459	2.79771	-9.5267	-12.9225	-13.603	5.1815	0.916502	-4.16811	SAMN06604306
PI_181801			x	GRIN	white	Collected	33.7272	35.9119	Lebanon	sativum		P. sativum subsp. sativum - Primary	-39.1409	4.29947	17.5193	-16.3463	-3.84651	-12.2128	-9.8876	12.8876	19.1253	-12.5567	SAMN06604307
PI_181958			x	GRIN	white	Collected	34.7308	36.7094	Syria	sativum			-23.5327	1.75595	-0.0786391	6.6793	-8.46331	2.77148	3.36255	4.80736	-9.20228	-13.7973	SAMN06604308
PI_183467		x	x	GRIN	pigmented	Collected	21.2514	81.6296	India	sativum			7.3207	12.4601	-104.109	0.852877	71.6832	-39.3823	12.2488	-20.1745	19.075	-14.8524	SAMN06604309
PI_184130		x	x	GRIN	white	Collected	45.4423	16.2769	Croatia	sativum			-4.70444	-7.67193	-9.5791	42.8665	10.1613	15.4856	-3.75158	13.5513	-11.735	7.44272	SAMN06604310
PI_184784			x	GRIN	white	Collected	7.75	-8.81667	Guinea	sativum			-30.4515	-0.919844	6.02001	13.9468	-15.7524	0.896925	14.5758	-4.00182	-15.4166	-23.1824	SAMN06604311
PI_193578		x	x	GRIN	white	Collected	8.9806	38.7578	Ethiopia	sativum			6.41509	-18.591	6.16561	18.9622	-39.0109	-25.1757	38.1565	-18.7967	26.6387	9.98067	SAMN06604312
PI_193584			x	GRIN	white	Collected	8.9806	38.7578	Ethiopia	sativum		P. sativum subsp. sativum - Primary	2.20677	-15.8582	6.02385	17.2532	-44.4508	-28.8919	43.4539	-17.0869	32.4585	10.3664	SAMN06604313
PI_193590			x	GRIN	pigmented	Collected	9.31256	42.1227	Ethiopia	sativum		P. sativum subsp. sativum - Primary	-2.39361	-12.6286	4.04124	11.471	-49.0549	-28.9984	41.5331	-18.0398	30.8768	9.74651	SAMN06604314
PI_195020		x	x	GRIN	pigmented	Collected	12.6	37.4667	Ethiopia	sativum		P. sativum subsp. sativum - Primary	-23.4094	2.22089	-8.93315	17.9528	-22.3059	2.85423	11.298	-13.7391	-14.947	-16.3391	SAMN06604315
PI_195404			x	GRIN	NA	Collected	14.8833	-91.5167	Guatemala	sativum		P. sativum subsp. sativum - Primary	-6.64774	-9.70094	3.55783	9.26215	-36.4043	-18.0499	42.4231	-21.6926	17.8148	-5.03243	SAMN06604316
PI_195631			x	GRIN	pigmented	Collected	11.1333	39.6333	Ethiopia	sativum		P. sativum subsp. sativum - Primary	-7.67036	-10.5403	2.98061	10.1842	-34.6201	-17.4934	42.8175	-22.9921	17.5313	-5.09449	SAMN06604317
PI_197044			x	GRIN	white	Collected	15.5	-88.0333	Honduras	sativum		P. sativum subsp. sativum - Primary	-25.1156	-0.871822	2.1133	8.62324	-14.9348	-11.8716	7.42438	20.9201	-43.2841	-62.5269	SAMN06604318
PI_197990			x	GRIN	pigmented	Donated			Netherlands	sativum		P. sativum subsp. sativum - Primary	-18.8701	-0.54834	-1.20031	14.768	-17.0109	-8.19028	22.7141	-1.60386	0.644016	-4.42606	SAMN06604319
PI_198072		x	x	GRIN	pigmented	Donated			Sweden	sativum			-8.41057	4.40677	-23.742	11.2279	-10.1328	-4.41404	-3.80619	40.0568	-25.4549	35.5704	SAMN06604320
PI_198074			x	GRIN	white	Donated			Sweden	sativum			-11.707	3.52842	-40.8551	18.1946	2.31677	-8.43984	-8.41097	30.2649	-30.711	48.5729	SAMN06604321
PI_198735		x	x	GRIN	pigmented	Collected	34.5186	69.1935	Afghanistan	sativum			74.2343	-46.2193	15.0062	-26.8887	-0.0240818	-7.73223	10.5262	11.6769	-11.2208	-7.14155	SAMN06604322
PI_201390			x	GRIN	white	Collected	19.0413	-98.2062	Mexico	sativum		P. sativum subsp. sativum - Primary	-20.848	0.431819	-7.72449	14.8517	-14.6162	-8.28186	-1.67909	18.1584	-18.6207	-9.36253	SAMN06604323
PI_203066		x	x	GRIN	white	Collected	60.4944	22.7596	Finland	sativum			-9.9608	5.41486	-27.6072	7.0114	-14.6906	-0.565083	-4.59646	20.5485	-24.1457	32.925	SAMN06604324
PI_203067		x	x	GRIN	white	Collected	60.2469	24.9766	Finland	sativum		P. sativum subsp. sativum - Primary	-22.8608	0.63353	-7.93962	10.2927	-6.26755	-0.746444	-23.7924	17.8885	-25.0395	33.2367	SAMN06604325
PI_203068			x	GRIN	white	Collected	60.8038	23.4858	Finland	sativum			-23.4869	2.25276	-14.1228	9.57844	-11.9231	-0.666693	-16.1607	24.7633	-21.6782	30.0451	SAMN06604326
PI_203069		x	x	GRIN	white	Collected	60.8038	23.4858	Finland	sativum			-9.85832	4.77807	-30.5155	17.295	-6.95221	0.841087	-10.7244	40.9616	-34.6677	59.1665	SAMN06604327
PI_204306			x	GRIN	pigmented	Donated			Australia	sativum			-6.84878	6.33452	-36.6701	0.952312	-9.19933	10.3867	-4.01329	31.2642	-9.13922	25.2097	SAMN06604328
PI_206006		x	x	GRIN	NA	Donated			Sweden	sativum			-13.6483	6.70764	-20.7345	7.07664	-7.03733	-4.86447	-4.88553	33.2653	-10.983	17.9414	SAMN06604329
PI_206838		x	x	GRIN	white	Developed			USA	sativum	shell	P. sativum subsp. sativum - Primary	-21.86	1.75855	-2.25215	3.24013	-13.0622	-7.30795	-0.681562	7.208	9.60989	2.48563	SAMN06604330
PI_206861			x	GRIN	white	Developed			USA	sativum	shell	P. sativum subsp. sativum - Primary	-31.3879	3.34958	9.37374	-3.57839	-6.22747	-9.84344	-14.459	7.01688	11.1891	-9.88448	SAMN06604331
PI_207508			x	GRIN	pigmented	Collected	34.5333	69.1667	Afghanistan	sativum		P. sativum - Central Asia	138.647	-73.39	12.4705	-37.7088	2.43736	-17.5208	-14.5931	39.5554	0.881042	-30.7501	SAMN06604332
PI_209507			x	GRIN	white	Collected	9.75396	-83.6774	Costa Rica	sativum			-26.7097	1.37681	1.01073	14.28	-15.1718	-2.04232	8.9846	8.48907	-27.5338	-37.7514	SAMN06604333
PI_210558		x	x	GRIN	white	Collected	39.904	116.408	China	sativum			6.68374	-18.0599	17.2444	25.1886	11.7297	3.27844	-18.3564	10.205	11.4585	-5.91194	SAMN06604334
PI_210561		x	x	GRIN	white	Collected_country_only	55.7428	37.6154	Russia	sativum		P. sativum subsp. sativum - Primary	-29.8365	0.972122	7.70715	-2.76603	-6.97294	-2.69048	-6.82893	-1.26377	3.66933	-5.41947	SAMN06604335
PI_210568			x	GRIN	white	Collected_country_only	61.9241	25.7482	Finland	sativum			-6.88004	3.61029	-27.7889	6.03598	-13.3832	0.14823	-5.47192	21.0169	-24.0531	32.2067	SAMN06604336
PI_210569			x	GRIN	white	Collected_country_only	61.9241	25.7482	Finland	sativum			10.7721	-13.4839	-11.8186	9.97946	-8.06237	-6.80512	-14.8194	18.6054	-28.6967	10.7986	SAMN06604337
PI_210571			x	GRIN	white	Collected_country_only	61.9241	25.7482	Finland	sativum			-11.9868	5.77315	-28.3696	17.5367	-7.58083	1.35529	-11.7088	40.6353	-34.4875	59.3111	SAMN06604338
PI_210583		x	x	GRIN	white	Developed			USA	sativum	shell	P. sativum subsp. sativum - Primary	-33.4413	0.851696	13.8814	-6.02861	-6.01794	-3.83175	-11.4255	-1.07049	9.32628	-6.89484	SAMN06604339
PI_212031		x	x	GRIN	NA	Donated			Iran	sativum			142.775	-73.6432	12.8626	-37.5001	4.49393	-16.7628	-17.8488	42.6399	1.1611	-33.6602	SAMN06604340
PI_212917		x	x	GRIN	white	Collected	22.3072	73.1812	India	sativum		P. sativum subsp. sativum - Primary	-20.8793	-3.50605	3.76889	19.3885	-17.0258	-15.9372	10.874	13.8821	-11.8501	-31.8019	SAMN06604341
PI_220174			x	GRIN	pigmented	Collected	34.5333	69.1667	Afghanistan	sativum		P. sativum - Central Asia	141.627	-74.2681	11.7711	-37.9849	4.20334	-16.9203	-18.1674	43.7533	0.941758	-35.02	SAMN06604342
PI_220189			x	GRIN	pigmented	Collected	34.5333	69.1667	Afghanistan	sativum		P. sativum - Central Asia	107.345	-54.0386	11.8084	-35.0368	4.31018	-11.1099	-14.7779	32.5447	-1.56407	-25.1002	SAMN06604343
PI_221697			x	GRIN	white	Donated			Indonesia	sativum			-6.58862	7.02448	-33.2512	7.84227	-6.66574	4.52108	-10.9899	34.4328	-27.0696	40.4632	SAMN06604344
PI_222071			x	GRIN	pigmented	Collected	34.5333	69.1667	Afghanistan	sativum		P. sativum - Central Asia	141.508	-72.9319	12.1664	-36.1103	5.57692	-16.1746	-18.5296	40.703	-0.030937	-32.9298	SAMN06604345
PI_222117			x	GRIN	pigmented	Collected	34.5333	69.1667	Afghanistan	sativum		P. sativum - Central Asia	140.689	-71.4955	12.2063	-35.8697	3.57859	-15.0119	-17.7523	37.5688	1.60418	-30.4907	SAMN06604346
PI_227258			x	GRIN	pigmented	Collected	32.6546	51.668	Iran	sativum			48.0491	-17.3411	-17.7515	-2.51146	-7.10274	-0.550207	-9.71628	23.3719	-22.0973	31.5091	SAMN06604347
PI_236492		x	x	GRIN	pigmented	Donated			USA	sativum			8.34594	0.745442	-31.497	-5.57005	-4.95634	18.9403	1.20792	9.49743	-19.7431	17.916	SAMN06604348
PI_241593			x	GRIN	pigmented	Donated			Taiwan	sativum		P. sativum subsp. sativum - Primary	-23.101	-8.34661	8.47707	34.6536	-11.8738	4.68357	31.516	-18.492	-8.49578	-13.2119	SAMN06604349
PI_242027		x	x	GRIN	pigmented	Donated			Denmark	sativum			26.6457	20.2613	-53.0838	-13.1925	-32.2213	108.429	14.2972	32.5484	66.6994	-17.2243	SAMN06604350
PI_242028			x	GRIN	white	Donated			Denmark	sativum			-19.7651	1.73624	-8.51027	2.72843	4.41036	13.6597	3.57942	11.6128	-2.11588	14.5911	SAMN06604351
PI_244093			x	GRIN	white	Donated			Netherlands	sativum		P. sativum subsp. sativum - Primary	-20.5341	-4.20801	13.4015	4.48741	-4.34758	-0.70039	8.74067	5.25375	-1.20011	-20.6524	SAMN06604352
PI_244175			x	GRIN	pigmented	Donated			Netherlands	sativum		P. sativum subsp. sativum - Primary	-33.5995	0.00350385	11.2889	-2.95375	-1.58816	0.0364686	4.23566	-0.986943	-10.1463	-28.552	SAMN06604353
PI_244191		x	x	GRIN	white	Donated			Netherlands	sativum		P. sativum subsp. sativum - Primary	-30.8994	2.76171	8.36954	5.82819	-6.04308	-1.18223	-3.65892	2.38063	-3.16517	-14.5387	SAMN06604354
PI_248181		x	x	GRIN	white	Collected	-3.29978	29.5485	Rwanda	sativum			-9.98738	1.26437	-31.2344	19.3431	-12.8732	-2.6137	-9.36003	32.3428	-30.1165	49.6117	SAMN06604355
PI_249645			x	GRIN	pigmented	Developed			India	sativum	dry		-1.67354	-9.54628	14.9721	-8.81117	-15.8373	-14.0664	0.144576	-5.40624	29.4521	7.23069	SAMN06604356
PI_250438			x	GRIN	white	Donated			Czech Republic	sativum			-30.6648	6.27873	4.53553	1.28428	-21.5308	-13.6987	-10.7366	2.64143	0.769411	-17.2533	SAMN06604357
PI_250439		x	x	GRIN	white	Donated			Czech Republic	sativum		P. sativum subsp. sativum - Primary	-34.6639	3.96204	11.0883	-4.49928	-11.2562	-15.6551	1.80763	-5.4692	-0.940138	-17.0007	SAMN06604358
PI_250440		x	x	GRIN	white	Donated			Czech Republic	sativum		P. sativum subsp. sativum - Primary	-31.0926	5.59593	4.38873	4.55973	-20.8196	-13.7286	-10.1254	3.30878	0.45009	-17.4297	SAMN06604359
PI_250441			x	GRIN	white	Donated			Czech Republic	sativum		P. sativum subsp. sativum - Primary	-38.7729	5.58128	21.8394	-15.557	4.25467	-7.4569	-6.10167	16.8879	16.8952	-16.0156	SAMN06604360
PI_250444			x	GRIN	white	Donated			Czech Republic	sativum		P. sativum subsp. sativum - Primary	-41.2783	4.18072	28.7058	-21.7014	8.61272	-4.6847	-14.9422	7.09157	25.3719	-14.0353	SAMN06604361
PI_250446		x	x	GRIN	white	Donated			Czech Republic	sativum		P. sativum subsp. sativum - Primary	-35.6461	5.81002	21.3744	-16.6547	5.40153	-3.68681	-25.304	7.80884	26.5674	-8.91109	SAMN06604362
PI_250447			x	GRIN	white	Donated			Czech Republic	sativum		P. sativum subsp. sativum - Primary	-43.231	2.92083	29.5879	-25.1912	18.0064	1.20026	-12.8922	10.809	25.1836	-11.5448	SAMN06604363
PI_250448			x	GRIN	white	Donated			Czech Republic	sativum			-31.0173	5.71235	4.52274	2.10454	-20.9805	-12.7977	-9.91558	2.24353	0.198672	-18.2832	SAMN06604364
PI_253968			x	GRIN	pigmented	Collected	34.5333	69.1667	Afghanistan	sativum		P. sativum - Central Asia	137.048	-69.2209	10.8546	-33.9824	2.96933	-15.0738	-14.8263	33.0647	0.298072	-26.2564	SAMN06604365
PI_257244			x	GRIN	white	Collected	23.1322	113.267	China	sativum			-20.7575	-15.0271	19.7255	59.6046	-13.986	-1.39502	31.3469	-12.2727	21.7843	7.48041	SAMN06604366
PI_257592			x	GRIN	pigmented	Donated			Ethiopia	sativum		P. sativum subsp. sativum - Primary	-11.8727	-2.91066	-1.81244	9.40085	-29.2117	-14.7368	15.0196	-14.8404	4.43556	-15.8141	SAMN06604367
PI_261622		x	x	GRIN	white	Collected	36.945	-2.46312	Spain	sativum		P. sativum subsp. sativum - Primary	-39.3378	2.57193	22.1488	-19.1544	11.0273	3.05747	-25.5745	2.37828	24.1271	-10.2914	SAMN06604368
PI_261623		x	x	GRIN	pigmented	Collected	36.945	-2.46312	Spain	sativum			-28.6841	-2.23544	4.96012	6.68193	-4.62674	11.4125	24.3132	-10.9156	-22.9424	-35.0772	SAMN06604369
PI_261624			x	GRIN	white	Collected	36.945	-2.46312	Spain	sativum		P. sativum subsp. sativum - Primary	-38.2263	3.28446	17.1369	-2.01904	-15.4316	-12.8219	-19.7181	-0.685828	6.63573	-25.0887	SAMN06604370
PI_261636			x	GRIN	white	Collected_country_only	40.4637	-3.74922	Spain	sativum			-41.161	5.39075	31.7182	-26.7257	18.3291	-1.05245	-6.18605	13.4254	28.8736	-14.0888	SAMN06604371
PI_261671			x	GRIN	white	Collected_country_only	52.1326	5.29127	Netherlands	sativum			-20.9149	9.3393	-0.20531	-18.7668	8.71813	17.7149	-7.88434	11.2695	27.3194	-12.8624	SAMN06604372
PI_261677		x	x	GRIN	pigmented	Collected_country_only	52.1326	5.29127	Netherlands	sativum			4.83951	8.15343	-40.659	0.150063	-0.982289	10.2473	-3.65598	24.6937	-12.9199	24.1185	SAMN06604373
PI_263014			x	GRIN	white	Collected_country_only	52.1326	5.29127	Netherlands	sativum			-31.2997	-1.42316	6.15386	12.7432	-14.6509	2.84058	9.76188	-7.28195	-6.35003	-25.1743	SAMN06604374
PI_263030			x	GRIN	white	Collected_country_only	46.2276	2.21375	France	sativum		P. sativum subsp. sativum - Primary	-32.5106	3.84449	11.1911	-0.0806765	-4.79324	-7.80386	-12.3217	6.35915	1.94695	-13.5969	SAMN06604375
PI_263032			x	GRIN	white	Collected_country_only	46.2276	2.21375	France	sativum		P. sativum subsp. sativum - Primary	-29.5845	-3.25957	8.5752	14.3534	-11.3996	4.21663	24.6083	-16.8423	-14.9817	-28.5343	SAMN06604376
PI_263871		x	x	GRIN	white	Collected_country_only	39.0742	21.8243	Greece	sativum			-20.4836	10.4322	0.651298	-18.0385	7.66216	17.3134	-7.91922	11.1891	28.1019	-13.416	SAMN06604377
PI_266070			x	GRIN	white	Donated			Sweden	sativum			-15.9419	2.08578	-20.6606	24.3673	-13.1497	1.60667	-15.1392	26.1528	-31.0827	47.3448	SAMN06604378
PI_269761		x	x	GRIN	pigmented	Collected	50.0904	14.3128	Czech Republic	sativum			1.76104	10.4588	-41.5965	0.39246	-2.39183	8.74667	0.312818	15.2539	-11.0717	19.1383	SAMN06604379
PI_269762			x	GRIN	pigmented	Donated			UK	sativum			20.2127	17.2592	-64.8532	-17.398	-37.937	127.585	16.769	36.7148	77.9556	-19.3395	SAMN06604380
PI_269777			x	GRIN	pigmented	Donated			UK	sativum			-10.6723	7.33731	-36.4509	1.81462	-12.2708	14.5861	-2.06137	38.5428	-2.58322	24.3644	SAMN06604381
PI_269778		x	x	GRIN	NA	Donated			UK	sativum			-39.8395	3.94074	30.1282	-36.3457	31.0153	11.9146	4.34519	3.72089	9.29564	9.62879	SAMN06604382
PI_269782			x	GRIN	NA	Donated			UK	sativum			-34.7885	5.25142	15.3299	-16.2784	4.31178	4.06792	-7.33295	9.62983	14.5233	-4.75932	SAMN06604383
PI_269791			x	GRIN	pigmented	Donated			UK	sativum		P. sativum subsp. sativum - Primary	-24.6007	3.26113	-6.91142	4.61577	-9.34846	4.0645	-13.1386	-10.8056	-10.2316	6.7982	SAMN06604384
PI_269798			x	GRIN	white	Donated			UK	sativum		P. sativum subsp. sativum - Primary	-27.766	3.11908	2.07724	10.6507	-12.331	-0.993468	5.37794	2.05964	-13.7762	-18.4253	SAMN06604385
PI_269802			x	GRIN	pigmented	Donated			UK	sativum			-27.9412	2.18466	6.31675	-1.65261	1.99445	14.2585	-13.2968	8.46027	3.58414	10.038	SAMN06604386
PI_269804			x	GRIN	white	Donated			UK	sativum			-29.9876	9.63435	6.06173	0.687706	-12.6069	-12.9823	-16.3153	19.9942	0.77581	-7.21461	SAMN06604387
PI_269812			x	GRIN	white	Donated			UK	sativum			-7.31526	3.71617	-45.3105	15.3248	1.58675	-7.76609	-6.98163	13.276	-21.1654	33.1798	SAMN06604388
PI_269818			x	GRIN	pigmented	Donated			UK	sativum			56.0513	-31.5993	2.00494	-9.6859	-3.95762	-14.168	-2.22587	29.7973	-24.0562	-31.7541	SAMN06604389
PI_269822			x	GRIN	white	Donated			UK	sativum		P. sativum subsp. sativum - Primary	-32.4721	4.54687	7.84675	-14.5495	8.12839	10.9642	-4.34962	15.816	19.2954	-0.44087	SAMN06604390
PI_269825			x	GRIN	white	Donated			UK	sativum		P. sativum subsp. sativum - Primary	-23.3643	1.52467	-9.63413	7.13439	-5.84429	13.884	-8.11852	6.57104	-5.2776	1.47262	SAMN06604391
PI_270536			x	GRIN	pigmented	Donated			Denmark	sativum			-12.6238	11.0035	-19.5741	7.11287	-13.0678	-9.53458	-5.11983	40.3796	-12.1641	22.1406	SAMN06604392
PI_271033			x	GRIN	pigmented	Donated			Sweden	abyssinicum		P. sativum subsp. abyssinicum	113.873	153.614	34.7698	5.14739	8.09101	-20.3027	-7.16888	2.70292	2.7241	-34.4102	SAMN06604393
PI_271035		x	x	GRIN	white	Donated			Sweden	sativum			-28.7832	1.35843	3.38242	9.44182	-15.2025	-16.0288	3.37488	25.9709	-41.0568	-60.6905	SAMN06604394
PI_271038			x	GRIN	white	Collected_country_only	28.3949	84.124	Nepal	sativum		P. sativum subsp. sativum - Primary	-42.0435	4.86329	27.0492	-24.3639	14.5733	5.0153	-9.40336	6.41201	22.4651	-9.61745	SAMN06604395
PI_271116			x	GRIN	pigmented	Collected_country_only	35.8617	104.195	China	sativum			-9.65515	9.1551	-22.6594	11.917	-9.97667	-4.25662	-1.83894	31.2257	-16.9923	27.7168	SAMN06604396
PI_271511			x	GRIN	white	Collected	31.52	77.8	India	sativum		P. sativum subsp. sativum - Primary	-24.2923	-3.15995	3.41845	30.1841	-8.48192	-12.591	5.64292	15.3888	-26.96	-26.4771	SAMN06604397
PI_272148			x	GRIN	pigmented	Collected	60.8038	23.4858	Finland	sativum			-10.9623	0.877836	-16.5367	22.688	-0.774012	4.88093	5.85591	16.1958	-24.6639	5.37793	SAMN06604398
PI_272171			x	GRIN	pigmented	Donated			Germany	sativum			-4.81895	6.58276	-45.5723	-0.753882	-13.7525	51.1289	5.4387	26.4557	27.0861	-1.08231	SAMN06604399
PI_272175			x	GRIN	pigmented	Donated			Germany	sativum			7.43331	-14.3258	-3.1217	2.74284	-11.9705	-11.2017	-4.11274	14.8923	-32.8489	-24.5105	SAMN06604400
PI_272184			x	GRIN	pigmented	Collected	39.895	22.1891	Greece	sativum			9.04054	11.7587	-82.5481	1.2929	44.9175	-17.7077	2.93823	-6.90875	7.79709	-3.2099	SAMN06604401
PI_272194			x	GRIN	pigmented	Donated			Germany	sativum		P. sativum subsp. sativum - Primary	-14.4443	-4.66885	-2.39495	26.985	-28.0795	-15.445	21.9104	-5.63747	23.8793	20.4536	SAMN06604402
PI_272215			x	GRIN	pigmented	Donated			Germany	sativum			-3.08543	7.43924	-72.467	6.30143	37.8379	-25.9367	-5.48874	-18.2165	1.31021	-1.81027	SAMN06604403
PI_272216			x	GRIN	pigmented	Collected	42.1482	24.7505	Bulgaria	sativum			-9.98554	5.10571	-46.9879	12.1213	22.3769	-11.245	23.0824	-17.4381	-5.47974	-24.4087	SAMN06604404
PI_272218			x	GRIN	pigmented	Collected_country_only	51.9194	19.1451	Poland	sativum			-3.02622	8.32996	-58.6253	7.46114	21.7826	-14.115	-1.25366	-9.68492	-3.09078	8.32981	SAMN06604405
PI_273209		x	x	GRIN	pigmented	Collected	60.0793	31.8927	Russia	elatius		P. sativum subsp. elatius	57.3356	103.611	25.8029	24.894	-0.676185	-22.6739	-5.6123	2.58658	-8.54637	10.9863	SAMN06604406
PI_273605		x	x	GRIN	pigmented	Collected_country_only	-1.83124	-78.1834	Ecuador	sativum			-23.2507	1.09211	-6.59224	19.8142	-15.31	-4.36415	3.4907	-1.52866	-13.0807	-14.7519	SAMN06604407
PI_274307			x	GRIN	pigmented	Collected	36.1807	72.76	Pakistan	sativum		P. sativum - Central Asia	132.005	-69.7675	8.90348	-40.2017	-4.01243	-11.4242	-7.61255	6.90156	-6.92403	-5.01353	SAMN06604408
PI_274308		x	x	GRIN	pigmented	Collected	36.2106	72.6149	Pakistan	sativum		P. sativum - Central Asia	131.913	-68.6772	8.96476	-40.5653	-3.81627	-11.4715	-7.06274	7.00201	-8.02861	-4.31189	SAMN06604409
PI_274584			x	GRIN	white	Collected_country_only	60.472	8.46895	Norway	sativum			-31.0255	1.44664	10.4369	12.572	-15.4442	-14.2151	5.85272	10.7505	3.66174	-14.8022	SAMN06604410
PI_275821			x	GRIN	white	Donated			Sweden	sativum			-22.2859	0.0957119	2.92964	-6.89056	3.80424	16.6845	28.7638	6.18886	-18.2862	6.81483	SAMN06604411
PI_275822			x	GRIN	white	Donated			Sweden	sativum		P. sativum subsp. sativum - Primary	-38.9049	3.44658	24.624	-14.8295	14.5315	2.28708	-15.2429	7.32061	21.6521	-8.48375	SAMN06604412
PI_275825			x	GRIN	white	Donated			Sweden	sativum			-36.0716	-1.77964	23.9623	-3.6037	7.8255	1.92774	2.24495	4.312	-0.0398321	-8.02225	SAMN06604413
PI_277852			x	GRIN	white	Collected	7.66667	36.8333	Ethiopia	sativum		P. sativum subsp. sativum - Primary	-9.03925	-3.89416	-5.44783	6.44615	-27.3885	-11.9108	25.1351	-7.26218	10.9731	2.5741	SAMN06604414
PI_279823			x	GRIN	white	Developed			Germany	sativum	shell	P. sativum subsp. sativum - Primary	-35.4428	0.15377	10.7033	-6.53627	-4.84768	-1.67561	-22.4242	5.58145	16.201	-6.72678	SAMN06604415
PI_279825			x	GRIN	white	Donated			Germany	sativum		P. sativum subsp. sativum - Primary	-39.8054	5.16116	25.3902	-20.7414	10.15	-9.43381	-13.6833	4.70122	22.663	-7.54685	SAMN06604416
PI_280252			x	GRIN	pigmented	Collected	9.16667	35.8333	Ethiopia	sativum		P. sativum subsp. sativum - Primary	-25.2648	1.20522	-4.77354	14.7142	-20.2945	3.53626	11.755	-8.22317	-18.3125	-25.1568	SAMN06604417
PI_280603			x	GRIN	white	Collected	31.0461	34.8516	Israel	sativum		P. sativum subsp. sativum - Primary	-33.2557	3.48962	5.86365	3.069	-13.3579	-8.4812	-9.82919	6.34763	-0.420282	-11.653	SAMN06604418
PI_280609		x	x	GRIN	pigmented	Donated			Russia	sativum			54.3713	4.47681	-27.3158	-22.0858	-8.31359	25.4247	-5.58625	12.5736	-19.0551	10.8348	SAMN06604419
PI_280611			x	GRIN	white	Collected_country_only	48.3794	31.1656	Ukraine	sativum			-30.231	-1.41916	-7.21996	20.9001	-23.5107	-7.31957	-30.7535	-35.3519	-20.6517	10.0313	SAMN06604420
PI_280613			x	GRIN	pigmented	Collected	55.7428	37.6154	Russia	sativum		P. sativum subsp. sativum - Primary	-17.3249	-1.02667	-5.05698	16.4328	-35.9228	-22.4933	26.1552	1.57878	29.2356	20.6623	SAMN06604421
PI_280614			x	GRIN	white	Collected	55.7428	37.6154	Russia	sativum		P. sativum subsp. sativum - Primary	-38.9423	0.970494	23.2371	-4.89243	0.850358	-0.431793	-2.06074	4.43272	11.6926	-18.1992	SAMN06604422
PI_280616			x	GRIN	white	Collected	54.1478	25.2992	Belarus	sativum			-13.5592	5.58156	-22.998	4.82863	-16.604	-9.71306	-10.6937	23.2234	-16.6581	12.2513	SAMN06604423
PI_280617			x	GRIN	white	Collected	58.5953	25.0136	Estonia	sativum			-27.1565	5.28427	-0.858533	-0.393096	-7.00711	-10.0463	-3.48387	22.9223	-9.25921	-23.4199	SAMN06604424
PI_280619			x	GRIN	pigmented	Collected	58.5953	25.0136	Estonia	sativum			-14.2762	14.0845	-18.565	9.38123	-13.9529	-8.8312	-5.64385	45.0685	-16.0848	25.7153	SAMN06604425
PI_280626			x	GRIN	white	Collected	45.0333	38.9667	Russia	sativum		P. sativum subsp. sativum - Primary	-38.7086	3.33343	22.0939	-17.8703	5.8847	-1.97772	-11.3684	6.49762	19.013	-0.438364	SAMN06604426
PI_285710			x	GRIN	pigmented	Donated			Poland	sativum			-10.1436	0.772663	-14.7461	14.0061	-21.3533	-7.437	0.972411	-9.19264	-8.51811	10.5791	SAMN06604427
PI_285715			x	GRIN	white	Donated			Poland	sativum			-15.0074	2.6972	-25.5352	9.5136	-9.90282	-1.63355	-16.8799	-1.9587	-18.9826	13.9395	SAMN06604428
PI_285717			x	GRIN	pigmented	Donated			Poland	sativum			-0.204457	6.2276	-35.9684	6.55825	-5.65223	8.068	-2.45984	26.4147	-9.92888	19.1597	SAMN06604429
PI_285718		x	x	GRIN	pigmented	Donated			Poland	sativum			-21.973	4.63037	-11.5074	2.97326	-12.2506	-4.70534	-26.7048	1.38226	-3.61574	10.2879	SAMN06604430
PI_285722		x	x	GRIN	white	Donated			Poland	sativum		P. sativum subsp. sativum - Primary	-10.736	3.8209	-21.4264	5.70715	-5.1443	7.56457	-3.52698	7.27778	-20.4544	-5.80965	SAMN06604431
PI_285724			x	GRIN	white	Donated			Poland	sativum		P. sativum subsp. sativum - Primary	-43.3169	3.69762	28.3135	-24.8161	17.0365	0.850258	-13.7002	10.2693	25.3153	-11.4777	SAMN06604432
PI_285727			x	GRIN	white	Donated			Poland	sativum		P. sativum subsp. sativum - Primary	-28.5809	3.29948	4.03777	7.17949	-19.8359	-16.2636	8.24254	14.2005	-0.409952	-11.5393	SAMN06604433
PI_285730			x	GRIN	white	Donated			Poland	sativum		P. sativum subsp. sativum - Primary	-32.7635	3.61528	10.3775	1.90635	-16.5559	-6.33391	-11.8854	2.9785	5.58811	-15.0821	SAMN06604434
PI_285740			x	GRIN	white	Donated			Poland	sativum		P. sativum subsp. sativum - Primary	-37.4354	2.62106	17.4762	-18.455	5.01521	-2.60013	-27.2317	3.18742	14.7226	-11.5092	SAMN06604435
PI_285747			x	GRIN	white	Donated			Poland	sativum		P. sativum subsp. sativum - Primary	-33.9429	2.59156	9.59278	-0.533562	-14.1108	-16.2866	-1.50757	-7.33349	-3.70125	-18.6031	SAMN06604436
PI_286430			x	GRIN	NA	Collected	27.7	85.3333	Nepal	sativum			43.6832	-34.0199	21.2308	-33.1616	-13.9777	-19.7864	4.99328	-21.4063	-3.81368	-0.215152	SAMN06604437
PI_286431			x	GRIN	white	Collected	27.7	85.3333	Nepal	sativum			-25.2325	-3.11673	3.91085	28.411	-9.21562	-10.3032	5.07341	16.324	-25.6494	-26.4314	SAMN06604438
PI_286607			x	GRIN	white	Collected	13.7279	100.524	Thailand	sativum		P. sativum subsp. sativum - Primary	-20.6956	-15.0787	18.7911	58.5384	-14.7875	-1.90589	33.3468	-11.2165	21.2896	8.73976	SAMN06604439
PI_288025			x	GRIN	white	Donated			France	sativum		P. sativum subsp. sativum - Primary	-30.603	2.82983	1.47496	-5.23967	-10.2925	-1.3318	-43.7855	-9.01427	6.93346	7.03429	SAMN06604440
PI_293426		x	x	GRIN	pigmented	Donated			Bulgaria	sativum			4.85556	11.2986	-99.4652	0.759505	70.4436	-39.0606	11.1487	-20.9052	17.0413	-13.303	SAMN06604441
PI_306591		x	x	GRIN	pigmented	Donated			Hungary	sativum			-2.3451	8.21121	-34.7023	7.45127	-9.27689	8.74641	-0.123555	20.9214	-11.5196	19.0825	SAMN06604442
PI_307666		x	x	GRIN	white	Collected	9.92807	-84.0907	Costa Rica	sativum			-25.6319	2.92968	-3.72956	13.852	-14.661	-4.72674	5.59122	14.7499	-38.1203	-35.9173	SAMN06604443
PI_308796			x	GRIN	white	Donated			India	sativum		P. sativum subsp. sativum - Primary	-33.2071	-2.23623	8.15924	8.51922	-12.6766	-1.75676	8.60098	-11.8901	-13.0962	-35.3438	SAMN06604444
PI_314794			x	GRIN	white	Donated			Australia	sativum		P. sativum subsp. sativum - Primary	-29.6606	1.68563	3.20771	8.79313	-15.0031	-15.6069	2.52033	25.2143	-41.5492	-60.7133	SAMN06604445
PI_314795			x	GRIN	white	Donated			Australia	sativum			-33.8022	2.23392	10.2575	-10.948	7.25487	8.20578	-16.002	9.09208	11.5818	-6.35404	SAMN06604446
PI_319374			x	GRIN	white	Collected	26.8147	-107.081	Mexico	sativum		P. sativum subsp. sativum - Primary	-28.6307	1.52692	3.35302	9.64976	-15.0316	-16.4508	4.04826	26.6569	-41.8065	-62.0288	SAMN06604447
PI_320972			x	GRIN	white	Donated			Hungary	sativum		P. sativum subsp. sativum - Primary	-36.7626	2.32206	14.2379	-5.76882	0.0264351	1.87643	-24.4445	1.30456	17.832	-12.2824	SAMN06604448
PI_324695			x	GRIN	pigmented	Donated			Hungary	sativum		P. sativum subsp. sativum - Primary	-18.7307	-3.4083	-0.429805	18.1289	-27.1178	-7.3527	24.5613	-11.3244	12.78	-7.29662	SAMN06604449
PI_324697		x	x	GRIN	pigmented	Donated			Hungary	sativum			-7.01391	6.08191	-40.7923	0.693907	-11.5748	38.3164	2.4261	24.4024	18.0904	2.904	SAMN06604450
PI_324700			x	GRIN	white	Donated			Hungary	sativum			2.0548	11.529	-87.5178	-2.66703	63.0047	-39.6152	7.55327	-19.7187	18.9746	-12.8291	SAMN06604451
PI_324702			x	GRIN	pigmented	Donated			Hungary	sativum			7.9898	12.3688	-101.939	0.702314	72.7907	-39.8545	12.5805	-20.1927	20.252	-16.3813	SAMN06604452
PI_324703		x	x	GRIN	pigmented	Donated			Hungary	sativum			1.01155	10.0362	-39.3366	1.10475	-2.86046	7.9094	2.29893	21.3157	-11.6504	16.6272	SAMN06604453
PI_324706			x	GRIN	pigmented	Collected_country_only	45.9432	24.9668	Romania	sativum			-12.8081	7.83282	-20.0163	7.92009	-6.66587	-4.05074	-5.44225	32.5923	-10.2751	17.1166	SAMN06604454
PI_331413		x	x	GRIN	white	Collected	7	35.5833	Ethiopia	sativum			-1.98323	-10.3434	-0.812554	10.9147	-26.7538	-13.2022	20.4814	-11.1317	11.796	-6.60319	SAMN06604455
PI_331414			x	GRIN	pigmented	Collected	5.86667	37.2	Ethiopia	sativum		P. sativum subsp. sativum - Primary	-24.2011	-0.226752	-3.60976	9.50164	-19.5533	2.95815	16.6689	-11.9296	-9.58538	-17.7149	SAMN06604456
PI_340128		x	x	GRIN	pigmented	Donated			Turkey	sativum			5.74837	10.4652	-95.1814	0.522608	63.0695	-35.9043	12.074	-15.2515	16.62	-11.3471	SAMN06604457
PI_340130			x	GRIN	pigmented	Donated			Turkey	sativum			28.7269	4.51744	-38.9662	-13.8849	-6.94515	14.4367	-3.99781	19.5613	-24.4362	4.97157	SAMN06604458
PI_343292			x	GRIN	pigmented	Donated			USA	sativum			5.59227	10.0255	-101.567	-0.521668	71.9439	-38.8193	12.3849	-19.8974	17.7493	-14.7709	SAMN06604459
PI_343321			x	GRIN	pigmented	Donated			USA	sativum			-25.4553	2.64426	-5.53932	-2.83577	0.445569	15.4764	-22.3404	-4.74922	-1.42739	9.12081	SAMN06604460
PI_343331			x	GRIN	pigmented	Donated			USA	sativum			-14.6097	3.54991	-19.4688	4.26847	-3.37111	14.9774	-4.29698	13.2135	-9.59358	21.7965	SAMN06604461
PI_343338		x	x	GRIN	white	Donated			USA	sativum		P. sativum subsp. sativum - Primary	-34.5867	1.94773	2.50863	-5.64551	-12.2462	-2.17914	-53.9684	-18.1302	3.64968	5.99199	SAMN06604462
PI_343824			x	GRIN	white	Collected	-0.607138	31.6511	Uganda	sativum		P. sativum subsp. sativum - Primary	-26.6557	-0.774811	-0.938089	15.222	-10.2908	16.6399	30.3605	-21.099	-21.2842	-34.7703	SAMN06604463
PI_343958		x	x	GRIN	pigmented	Collected	37.2062	36.0662	Turkey	sativum		P. sativum subsp. sativum - Primary	-26.7885	-0.493484	-2.12091	14.8155	-9.98517	15.4805	29.0887	-20.0813	-20.9853	-35.0201	SAMN06604464
PI_343972		x	x	GRIN	pigmented	Collected	37.9515	27.3403	Turkey	elatius		P. sativum subsp. elatius	107.655	147.914	35.9054	11.6882	6.36123	-8.01255	-0.105811	-5.77939	-0.842004	5.37426	SAMN06604465
PI_343977			x	GRIN	pigmented	Collected	37.89	27.5046	Turkey	elatius		P. sativum subsp. elatius	60.5679	-43.2457	26.0387	40.4809	27.2896	20.0743	0.374736	-4.60835	0.596158	-5.57662	SAMN06604466
PI_343979		x	x	GRIN	pigmented	Collected	38.9887	43.766	Turkey	elatius		P. sativum subsp. elatius	80.0504	59.0933	-15.6104	-18.6601	-12.6494	42.4031	-5.71709	-46.4566	-17.0074	0.291034	SAMN06604467
PI_343987			x	GRIN	white	Collected	39.5011	26.9352	Turkey	sativum			-16.0658	2.09075	-21.7392	13.5864	-10.125	-2.63173	-18.3666	-5.50143	-15.8589	18.6145	SAMN06604468
PI_344003		x	x	GRIN	pigmented	Collected	36.8	34.6333	Turkey	sativum		P. sativum subsp. sativum - Primary	-22.4561	0.536704	-6.0403	13.7461	-14.267	10.6307	17.4364	-10.4568	-24.1609	-32.0329	SAMN06604469
PI_344007		x	x	GRIN	pigmented	Collected	38.013	23.6359	Greece	elatius		P. sativum subsp. elatius	115.771	177.126	53.7993	30.6022	16.2077	-29.0684	6.94827	28.0078	18.3549	9.1665	SAMN06604470
PI_344009		x	x	GRIN	pigmented	Collected	40.2376	24.2005	Greece	elatius		P. sativum subsp. elatius	45.6767	89.7361	14.9712	17.862	2.34096	-18.9559	-4.11117	38.7813	0.285584	18.9842	SAMN06604471
PI_344010			x	GRIN	pigmented	Collected	37.291	22.5008	Greece	elatius		P. sativum subsp. elatius	21.2427	17.1883	-64.4533	-17.0933	-37.3541	126.86	16.0557	36.4966	76.2966	-18.8285	SAMN06604472
PI_344011		x	x	GRIN	pigmented	Collected	40.1589	24.3283	Greece	elatius		P. sativum subsp. elatius	116.335	178.059	51.9569	29.9509	17.8865	-28.876	6.97276	28.3159	19.8993	8.86699	SAMN06604473
PI_344012			x	GRIN	pigmented	Collected	40.2454	24.2847	Greece	elatius		P. sativum subsp. elatius	116.462	182.235	53.9357	31.7446	19.1196	-32.2296	7.17908	31.5042	20.8935	8.55004	SAMN06604474
PI_344013		x	x	GRIN	pigmented	Collected	37.291	22.5008	Greece	elatius		P. sativum subsp. elatius	115.972	177.811	54.0532	30.5721	18.6811	-30.6234	7.85012	28.969	19.053	10.8201	SAMN06604475
PI_344538			x	GRIN	pigmented	Collected	38.0299	13.4482	Italy	elatius		P. sativum subsp. elatius	115.559	173.529	50.8787	27.5775	16.8682	-28.3195	6.88115	26.3195	15.7248	7.50964	SAMN06604476
PI_347281			x	GRIN	white	Collected	27.5839	80.6664	India	sativum			-12.7877	-6.91272	4.09689	20.969	-48.5477	-32.6012	57.9098	-8.28789	32.6847	14.5107	SAMN06604477
PI_347295			x	GRIN	white	Collected	28.9	78.47	India	sativum			97.5883	-41.3867	-8.86594	-22.9493	4.36462	-3.85825	-7.45444	28.0283	-7.12943	-10.6456	SAMN06604478
PI_347457		x	x	GRIN	pigmented	Collected	26.0276	80.9733	India	sativum		P. sativum subsp. sativum - Primary	-3.12226	-5.50207	-4.60071	14.7596	-48.1465	-33.8116	40.0125	-1.2262	40.4691	31.161	SAMN06604479
PI_347477			x	GRIN	pigmented	Collected	29.1832	78.6016	India	sativum			-3.10327	-5.59295	-3.40393	14.8338	-48.3331	-33.6852	41.4369	-0.587115	43.4734	31.6616	SAMN06604480
PI_347490			x	GRIN	white	Collected	25.4486	78.5696	India	sativum		P. sativum subsp. sativum - Primary	-28.9596	1.96327	13.9229	-6.20654	-10.0527	-14.0105	1.94001	11.0636	21.2858	-11.0429	SAMN06604481
PI_347496			x	GRIN	pigmented	Collected	27.42	80.12	India	sativum		P. sativum subsp. sativum - Primary	-7.52624	-8.3485	-0.801459	22.2647	-45.1635	-30.2375	41.9107	-6.22485	26.4278	17.6583	SAMN06604482
PI_355906			x	GRIN	white	Donated			Japan	sativum		P. sativum subsp. sativum - Primary	-37.9398	2.30633	8.04326	-3.16665	-19.1147	-12.3233	-46.9437	-17.0569	7.03577	1.36995	SAMN06604483
PI_356974			x	GRIN	white	Collected	31.43	75.72	India	sativum		P. sativum subsp. sativum - Primary	-33.0008	1.04446	21.804	-12.8028	-1.63077	-8.25678	4.54765	4.56758	23.8202	-6.87979	SAMN06604484
PI_356980			x	GRIN	pigmented	Collected	28.7306	77.7759	India	sativum		P. sativum subsp. sativum - Primary	-12.0115	-4.55066	-3.48358	22.1081	-40.2681	-29.3462	35.2926	-4.81189	34.0877	20.9831	SAMN06604485
PI_356984			x	GRIN	pigmented	Collected	28.407	77.8498	India	sativum			82.7508	-48.4907	8.59639	-16.4405	-35.419	-34.9581	30.0549	-30.8156	23.5329	23.5515	SAMN06604486
PI_356986			x	GRIN	pigmented	Collected	31.1471	75.3412	India	sativum			-7.60944	-4.51444	-5.46263	16.383	-49.8674	-30.4453	34.8536	-7.61013	37.8128	23.9661	SAMN06604487
PI_356991		x	x	GRIN	pigmented	Collected	28.1459	77.3266	India	sativum			-0.0189536	-5.10283	-11.2068	6.22214	-48.0178	-40.6124	34.7722	-9.85992	41.5169	27.5354	SAMN06604488
PI_356992			x	GRIN	pigmented	Collected	28.1459	77.3266	India	sativum		P. sativum subsp. sativum - Primary	-0.570312	-5.89863	-10.9234	4.73213	-47.6132	-40.7476	35.4533	-8.52514	41.6716	28.3378	SAMN06604489
PI_357290			x	GRIN	white	Collected	42.1358	21.7181	Macedonia	sativum			7.55675	10.1745	-101.863	0.807577	74.8963	-42.5636	11.8015	-21.8739	18.0752	-13.6403	SAMN06604490
PI_357292				Not Available	pigmented	Collected	42	20.9667	Serbia	sativum		P. sativum subsp. sativum - Primary	-0.3552	-5.0743	-10.6857	5.5043	-47.2384	-39.563	33.9181	-8.83744	41.5715	26.8535	SAMN06604491
PI_358300			x	GRIN	pigmented	Collected	9.50229	35.5028	Ethiopia	sativum			-19.4923	1.43677	-2.34416	6.97064	-23.8511	-5.87416	20.3496	-6.1142	-10.057	-12.3388	SAMN06604492
PI_358613			x	GRIN	pigmented	Collected	12.4167	39.55	Ethiopia	abyssinicum		P. sativum subsp. abyssinicum	114.797	154.206	33.7042	4.28836	8.87111	-21.0241	-7.87112	1.91385	1.84161	-33.669	SAMN06604493
PI_358620			x	GRIN	white	Collected	7.08417	38.6189	Ethiopia	sativum			-25.4724	2.69967	-5.30783	9.40194	-18.6013	-20.3616	5.33131	23.5805	-33.7586	-39.6302	SAMN06604494
PI_358633			x	GRIN	pigmented	Collected	9.08333	40.8667	Ethiopia	sativum			-12.049	-8.23179	2.35331	11.4533	-31.9109	-16.5398	28.0023	-14.2255	14.8555	-3.127	SAMN06604495
PI_358640			x	GRIN	white	Collected	8.9806	38.7578	Ethiopia	sativum		P. sativum subsp. sativum - Primary	-23.1116	1.12286	-6.9259	6.7266	-14.2807	-17.9738	6.91236	26.6391	-38.5449	-39.1999	SAMN06604496
PI_365419			x	GRIN	white	Donated			Canada	sativum		P. sativum subsp. sativum - Primary	-38.6737	3.98881	22.4071	-19.96	2.87503	-1.71182	-11.0607	4.96375	14.7264	-18.7489	SAMN06604497
PI_371796			x	GRIN	white	Developed			New Zealand	sativum	field	P. sativum subsp. sativum - Primary	-38.1367	2.79149	17.6897	-12.8737	6.65958	-0.94985	-10.5484	1.45721	9.64137	-5.04109	SAMN06604498
PI_378157			x	GRIN	pigmented	Collected	4.21048	101.976	Malaysia	sativum		P. sativum subsp. sativum - Primary	-28.1437	-3.0269	5.1119	14.3404	-13.6161	2.03591	22.5202	-2.32495	-26.7044	-49.2173	SAMN06604499
PI_381334			x	GRIN	pigmented	Donated			Netherlands	sativum			-24.7882	2.82734	-2.94773	-1.01606	0.919152	15.8017	-30.7276	-7.28001	2.37687	12.0381	SAMN06604500
PI_393488			x	GRIN	pigmented	Donated			Czech Republic	sativum			6.55317	11.5025	-103.857	0.578507	76.0245	-43.8726	11.8748	-21.575	19.0704	-14.3889	SAMN06604501
PI_393489			x	GRIN	pigmented	Donated			Czech Republic	sativum			-34.0173	1.77603	15.2846	-4.50422	5.38039	4.51266	-18.5455	6.34955	14.3085	-12.828	SAMN06604502
PI_393490			x	GRIN	pigmented	Donated			Czech Republic	sativum			-2.05749	11.7363	-76.4391	1.33374	55.307	-35.4016	3.02826	-12.5999	20.2792	-14.5074	SAMN06604503
PI_404225			x	GRIN	pigmented	Collected	54.1478	25.2992	Belarus	sativum			3.73272	7.49351	-40.9251	2.98891	0.0153666	8.26365	0.635768	25.9735	-14.3641	21.6078	SAMN06604504
PI_409031		x	x	GRIN	pigmented	Donated			Germany	sativum			-10.9787	16.4604	-21.9396	3.21284	-10.1522	-3.6151	-8.8469	35.4295	-18.4442	24.1958	SAMN06604505
PI_411141			x	GRIN	white	Developed			New Zealand	sativum	field	P. sativum subsp. sativum - Primary	-41.4648	3.91007	30.5182	-31.8058	26.6772	4.80548	-1.09687	13.6075	20.3029	-5.78128	SAMN06604506
PI_411142			x	GRIN	white	Developed			New Zealand	sativum	field	P. sativum subsp. sativum - Primary	-41.4431	3.56164	31.2278	-32.3625	27.6151	7.69829	-4.73944	9.89141	17.9409	3.39787	SAMN06604507
PI_413678		x	x	GRIN	white	Donated			Hungary	sativum		P. sativum subsp. sativum - Primary	-30.9717	-1.17454	-7.67509	19.1461	-21.6161	-9.08397	-30.029	-34.0287	-19.9078	9.90134	SAMN06604508
PI_413683			x	GRIN	white	Donated			Hungary	sativum		P. sativum subsp. sativum - Primary	-40.211	4.02532	28.3941	-21.6478	15.3324	-1.26576	-15.0452	8.43071	27.7037	-13.2461	SAMN06604509
PI_413685			x	GRIN	white	Donated			Hungary	sativum		P. sativum subsp. sativum - Primary	-29.0767	2.96492	16.5469	-17.0333	11.6112	5.86444	-20.7543	8.01348	22.9113	-7.3312	SAMN06604510
PI_413688			x	GRIN	white	Donated			Hungary	sativum			-30.9169	-2.4194	-5.65658	20.0666	-22.7067	-7.54374	-30.3834	-35.8725	-20.0064	9.39551	SAMN06604511
PI_413698			x	GRIN	white	Donated			Hungary	sativum		P. sativum subsp. sativum - Primary	-42.9793	4.60838	34.4562	-29.5816	20.4153	1.58642	-4.30492	13.8039	27.0039	-7.38949	SAMN06604512
PI_413703			x	GRIN	white	Donated			Hungary	sativum		P. sativum subsp. sativum - Primary	-38.2971	3.25511	23.4265	-15.2027	4.09935	0.721592	-22.4396	5.81202	23.9977	-13.4863	SAMN06604513
PI_429839		x	x	GRIN	pigmented	Collected_country_only	33.9391	67.71	Afghanistan	sativum			30.9285	-20.603	-1.3784	7.79858	-3.33729	-7.47426	1.43964	19.1412	-16.1816	-17.9625	SAMN06604514
PI_429843			x	GRIN	white	Collected_country_only	56.8796	24.6032	Latvia	sativum			-11.5297	3.73415	-31.4098	17.0371	-13.2528	-1.44078	-15.3898	33.3253	-31.4754	42.892	SAMN06604515
PI_429845			x	GRIN	white	Collected	59.0077	61.9316	Russia	sativum			-14.7633	-0.958137	-18.3832	11.6197	-2.11255	7.82203	-3.38058	23.8186	-33.1775	45.4703	SAMN06604516
PI_429849			x	GRIN	pigmented	Collected_country_only	41.3775	64.5853	Uzbekistan	sativum			6.26393	11.6381	-101.539	0.74926	72.8367	-38.5838	10.6895	-20.4633	18.2977	-12.7835	SAMN06604517
PI_430702			x	GRIN	white	Donated			Hungary	sativum			-40.2643	5.7964	27.4687	-22.5395	9.67884	-4.56296	-17.5673	10.2012	28.8087	-12.9482	SAMN06604518
PI_476409			x	GRIN	pigmented	Collected_country_only	56.8796	24.6032	Latvia	sativum			-9.79201	8.61467	-19.219	10.8076	-15.4376	-1.75993	-13.31	37.7724	-28.2023	42.4502	SAMN06604519
PI_476410			x	GRIN	white	Collected_country_only	50.4449	30.5125	Ukraine	sativum		P. sativum subsp. sativum - Primary	-39.7449	4.59594	23.6898	-27.0332	18.216	4.63772	-7.89816	14.8027	26.1439	-6.27136	SAMN06604520
PI_476413			x	GRIN	white	Collected	54.3167	48.3667	Russia	sativum			-23.781	0.390638	-15.7964	22.2733	-19.8905	-10.083	-29.2507	-8.89191	-28.6279	25.7654	SAMN06604521
PI_477371			x	GRIN	pigmented	Developed			Denmark	sativum	forage		-12.8839	2.42903	-30.7213	3.58305	-6.77636	34.1639	1.64937	17.7836	8.06876	5.09702	SAMN06604522
PI_486131			x	GRIN	pigmented	Collected	0.811667	-77.7186	Ecuador	sativum		P. sativum subsp. sativum - Primary	-19.4749	-8.72721	5.84092	44.8764	1.19382	6.81711	2.96503	-5.4524	-11.5464	-7.61815	SAMN06604523
PI_494077			x	GRIN	white	Collected	-39.8311	-73.3408	Chile	sativum		P. sativum subsp. sativum - Primary	-29.1209	-0.683274	7.00649	14.2808	-9.30488	5.44545	5.6037	-4.04124	-11.2523	-11.8554	SAMN06604524
PI_499982			x	GRIN	white	Donated			China	sativum			108.775	149.357	38.455	11.3553	7.19368	-8.77608	0.233146	-5.5414	-0.499363	4.341	SAMN06604525
PI_505059		x	x	GRIN	pigmented	Collected_country_only	12.8628	30.2176	Sudan	elatius		P. sativum subsp. elatius	44.389	24.0395	-59.9594	-25.7786	-30.3572	108.968	5.62613	19.2743	52.2913	-19.0414	SAMN06604526
PI_505062		x	x	GRIN	pigmented	Collected_country_only	39.0742	21.8243	Greece	sativum			16.789	4.27449	-64.6076	1.0651	39.5792	-13.4863	8.23282	-6.46552	9.07079	-0.325622	SAMN06604527
PI_505080			x	GRIN	white	Collected_country_only	35.1264	33.4299	Cyprus	sativum		P. sativum subsp. sativum - Primary	-23.5203	2.05697	-4.71269	7.60269	-14.9877	-13.6627	4.51889	25.8613	-39.6273	-39.3293	SAMN06604528
PI_505108			x	GRIN	pigmented	Collected_country_only	39.0742	21.8243	Greece	sativum			18.8387	0.455143	-63.4221	3.32711	37.4918	-20.6834	11.825	-9.49728	11.31	-4.22857	SAMN06604529
PI_505122			x	GRIN	pigmented	Collected_country_only	41.1533	20.1683	Albania	sativum			8.5628	11.5325	-84.4165	-0.656569	49.3774	-19.1167	10.965	-9.40754	10.8621	-10.3462	SAMN06604530
PI_505127			x	GRIN	pigmented	Collected_country_only	41.1533	20.1683	Albania	sativum			-5.49439	14.2743	-20.9741	2.72382	-6.687	3.52904	-9.16762	30.7943	-8.2715	18.9403	SAMN06604531
PI_505144		x	x	GRIN	white	Collected_country_only	40.4637	-3.74922	Spain	sativum			-14.9798	3.56851	-16.4148	5.9489	-6.71669	3.25732	-2.853	8.34106	-4.91381	-3.1784	SAMN06604532
PI_508092		x		GRIN	white	Developed			USA	sativum	shell		-31.8854	4.91413	13.1846	-10.3724	-9.33657	-8.69768	-23.6695	-1.09354	12.3405	-15.7511	SAMN06604245
PI_560055			x	GRIN	pigmented	Collected_country_only	55.7428	37.6154	Russia	elatius		P. sativum subsp. elatius	47.432	91.6742	17.917	28.9997	-5.85026	-25.0959	-3.2873	15.1633	-16.9998	18.8678	SAMN06604533
PI_560056			x	GRIN	pigmented	Collected_country_only	55.7428	37.6154	Russia	elatius		P. sativum subsp. elatius	13.4001	48.3553	8.59049	15.4748	-12.4837	-24.38	-0.881986	-3.26644	-10.4014	-4.90889	SAMN06604534
PI_560058		x	x	GRIN	pigmented	Collected	32.8106	34.9606	Israel	elatius		P. sativum subsp. elatius	107.937	148.545	35.0359	10.8346	3.34322	-10.3673	1.81745	-3.9863	-3.75021	5.97223	SAMN06604535
PI_560069		x	x	GRIN	pigmented	Collected	31.253	34.7915	Israel	elatius var. pumilio		P. sativum subsp. elatius	106.93	148.296	34.1812	12.3132	7.08004	-10.3431	1.37594	-0.0883611	1.95812	-3.9332	SAMN06604536
PI_601426				GRIN	NA	Developed			USA	sativum	shell		-38.2487	3.33385	22.5501	-20.7154	12.2514	2.11903	-13.0446	9.00636	16.93	-2.8336	SAMN06604249
PI_601516			x	GRIN	white	Developed			Netherlands	sativum	field		-36.4035	0.546788	6.48052	-4.86026	-11.9566	-5.92202	-61.7241	-25.8369	2.94834	8.28671	SAMN06604537
PI_614141				GRIN	white	Developed			USA	sativum	shell		-40.9805	4.71976	31.728	-24.3851	19.7362	1.49301	-11.8647	10.2849	25.5368	2.32447	SAMN06604250
PI_618586				GRIN	NA	Developed			USA	sativum	shell (freezer)		-41.6983	3.15529	31.778	-33.3614	30.0009	9.18366	-5.99694	7.57751	19.3613	5.35481	SAMN06604610
PI_619079			x	GRIN	white	Developed			USA	sativum	field	USDA-ARS	-28.7804	2.62428	2.70763	-2.17839	-3.34613	3.04663	-5.49712	-1.51973	-4.07701	-7.6681	SAMN06604538
PI_639957	W6_26373	x	x	GRIN	NA	Collected_country_only	38.9637	35.2433	Turkey	elatius		P. sativum subsp. elatius	94.0659	92.1929	6.98764	-6.33181	-5.28143	20.8058	-4.46987	-21.206	-10.5533	-1.15443	SAMN06604637
PI_639959	W6_26370			GRIN	NA	Collected	37.7093	37.9824	Turkey	elatius		P. sativum subsp. elatius	86.4197	73.8849	-4.3774	-9.14947	-9.62708	30.6341	-3.30411	-17.0194	-7.73492	-2.28429	SAMN06604636
PI_639962			x	GRIN	pigmented	Collected	38.5167	56.3833	Turkmenistan	sativum	winter		87.0447	78.0669	-13.4085	-19.4624	-16.534	58.9191	-6.49543	-70.7299	-28.7965	4.04066	SAMN06604539
PI_639964		x	x	GRIN	white	Collected	43.3673	28.0651	Bulgaria	sativum	winter		78.0379	50.5985	-28.583	-28.0394	-22.7859	73.539	-8.97647	-95.2909	-35.698	0.403552	SAMN06604540
PI_639967			x	GRIN	pigmented	Collected_country_only	20.5937	78.9629	India	sativum			131.733	-66.6642	2.75444	-61.6185	-23.0845	-27.7981	8.59247	-26.7093	-7.78854	19.0072	SAMN06604541
PI_639968		x	x	GRIN	pigmented	Collected_country_only	28.3949	84.124	Nepal	sativum			130.451	-57.2748	3.14325	-57.328	-19.9226	-20.7496	6.95959	-31.3142	-8.55926	17.4088	SAMN06604542
PI_639969		x	x	GRIN	pigmented	Collected_country_only	28.3949	84.124	Nepal	sativum			121.812	-61.7436	7.25654	-54.2828	-27.7446	-30.4262	16.5095	-32.0535	0.362802	23.8827	SAMN06604543
PI_639974		x	x	GRIN	pigmented	Collected_country_only	41.681	44.0287	Georgia	elatius		P. sativum subsp. elatius	7.16806	15.6584	-14.1085	2.88938	-17.3589	25.7251	16.7449	-29.3265	-37.447	-15.8969	SAMN06604544
PI_639976		x	x	GRIN	pigmented	Donated			Bulgaria	sativum	winter		-6.92897	8.38269	-71.3611	5.30035	48.3635	-27.2707	-11.1245	-23.6992	9.42304	-7.72564	SAMN06604545
PI_639977			x	GRIN	pigmented	Donated			Bulgaria	sativum	winter		-0.392842	8.96431	-61.2375	0.604216	33.496	-13.9101	5.337	-3.6332	3.60732	-10.7543	SAMN06604546
PI_639980			x	GRIN	pigmented	Donated			Bulgaria	sativum	winter		-7.3003	9.08845	-69.514	4.37687	44.526	-25.5925	-10.7611	-20.0088	8.47535	-6.60847	SAMN06604547
PI_639981		x	x	GRIN	pigmented	Donated			Bulgaria	sativum	winter		5.00359	9.31276	-92.0883	1.46659	60.006	-30.9981	8.9254	-16.4717	15.5279	-9.17129	SAMN06604548
PI_664469				GRIN	white	Developed			USA	sativum	snow		-29.903	-2.60262	5.62762	13.3696	-13.2257	0.930355	24.23	-17.9092	-14.4939	-28.7903	SAMN06604255
PS0010128				Not Available	NA	Developed			USA	sativum	field	USDA-ARS	-38.588	1.95106	12.7166	-14.346	-3.25853	0.490251	-41.3167	-22.8635	3.60465	2.2378	SAMN06604549
PS0010946				Not Available	NA	Developed			USA	sativum	field	USDA-ARS	-33.9544	0.0766475	1.81249	2.87271	-10.4305	-4.13279	-56.01	-30.0646	0.508061	9.51064	SAMN06604550
PS02101137	W6_39733		x	USDA-ARS/MTA	white	Developed			USA	sativum	field	USDA-ARS	-35.0839	-0.881292	10.0469	-1.95617	-2.6673	1.29654	-41.3746	-18.1216	1.70298	10.8645	SAMN06604551
PS03101445	W6_39734		x	USDA-ARS/MTA	white	Developed			USA	sativum	field	USDA-ARS	-31.29	1.48263	15.6123	-8.86943	-11.9786	-7.00907	-39.1987	-20.4459	12.5267	0.425749	SAMN06604552
PS03101822	W6_39735		x	USDA-ARS/MTA	white	Developed			USA	sativum	field	USDA-ARS	-35.6526	0.617359	13.855	-5.58531	-4.21303	-1.57877	-35.5003	-25.0897	7.64642	7.02743	SAMN06604553
PS04100462	W6_39736		x	USDA-ARS/MTA	white	Developed			USA	sativum	field	USDA-ARS	-37.6335	3.38014	15.9864	-21.4906	3.47926	-5.99036	-39.1452	-19.143	18.1798	2.51396	SAMN06604554
PS04100710	W6_39737		x	USDA-ARS/MTA	white	Developed			USA	sativum	field	USDA-ARS	-34.4492	2.80759	5.56414	-2.81388	-11.0794	-6.98816	-52.9315	-23.8451	-3.6765	13.3365	SAMN06604555
PS05100120	W6_39738		x	USDA-ARS/MTA	white	Developed			USA	sativum	field	USDA-ARS	-35.4432	1.08568	18.9467	-22.2965	-0.282704	-6.65176	-37.2323	-22.6901	12.694	8.32142	SAMN06604556
PS05100522	W6_39739		x	USDA-ARS/MTA	white	Developed			USA	sativum	field	USDA-ARS	-38.1353	3.097	12.9072	-10.4621	-4.63272	-4.76122	-52.198	-15.1694	13.1867	-2.21994	SAMN06604557
PS05100632	W6_39740		x	USDA-ARS/MTA	white	Developed			USA	sativum	field	USDA-ARS	-36.759	4.52144	11.6824	-13.9647	-2.96245	-6.46411	-46.7356	-17.629	8.54981	4.88686	SAMN06604558
PS05100735	W6_39741		x	USDA-ARS/MTA	white	Developed			USA	sativum	field	USDA-ARS	-36.2527	3.9187	16.7755	-23.0402	4.14153	-7.39601	-38.4272	-20.2467	16.5342	4.09019	SAMN06604559
PS05100736	W6_39742		x	USDA-ARS/MTA	white	Developed			USA	sativum	field	USDA-ARS	-35.7486	3.98671	15.5989	-22.802	2.69126	-5.66864	-38.4531	-18.8415	16.8309	4.83114	SAMN06604560
PS05100840	W6_39743		x	USDA-ARS/MTA	white	Developed			USA	sativum	field	USDA-ARS	-36.0296	3.10472	4.67537	-9.29406	-13.0336	-8.82025	-49.539	-26.5186	13.9735	-1.9494	SAMN06604561
PS05101142	W6_39744		x	USDA-ARS/MTA	white	Developed			USA	sativum	field	USDA-ARS	-31.2798	3.52396	4.05012	-13.1307	-7.37222	0.189714	-31.2962	-9.80756	1.60616	15.7211	SAMN06604562
PS05101240	W6_39745		x	USDA-ARS/MTA	white	Developed			USA	sativum	field	USDA-ARS	-10.5761	-12.9296	12.9042	12.6711	10.6896	8.63975	-33.2115	-14.453	7.40028	2.86616	SAMN06604563
PS06100490	W6_39746		x	USDA-ARS/MTA	white	Developed			USA	sativum	field	USDA-ARS	-35.5741	4.56339	14.9661	-12.0209	-5.11151	-4.41756	-39.7708	-9.09637	17.7707	1.9191	SAMN06604564
PS06100542	W6_39747		x	USDA-ARS/MTA	white	Developed			USA	sativum	field	USDA-ARS	-36.6412	1.53686	15.5735	-18.1957	-1.80209	-4.85928	-42.4648	-18.8486	12.9347	9.22825	SAMN06604565
PS06100617	W6_39748		x	USDA-ARS/MTA	white	Developed			USA	sativum	field	USDA-ARS	-37.4501	3.6452	13.2078	-13.8432	-2.49641	-6.17469	-48.638	-17.6617	13.0516	-4.42821	SAMN06604566
PS06100760	W6_39749		x	USDA-ARS/MTA	white	Developed			USA	sativum	field	USDA-ARS	-37.8268	1.24809	14.0105	-11.2276	-6.09031	-2.77505	-44.8911	-17.7169	13.2034	0.306774	SAMN06604567
PS06101004	W6_39750		x	USDA-ARS/MTA	white	Developed			USA	sativum	field	USDA-ARS	-35.4149	0.654329	13.5128	-4.81362	-5.82551	-3.93709	-36.2346	-17.2655	9.63717	11.4697	SAMN06604568
PS06101043	W6_39751		x	USDA-ARS/MTA	white	Developed			USA	sativum	field	USDA-ARS	-38.0344	2.58629	17.2005	-9.48117	-2.30728	-5.32327	-29.1941	-17.0816	10.6294	2.77358	SAMN06604569
PS06101119	W6_39752		x	USDA-ARS/MTA	white	Developed			USA	sativum	field	USDA-ARS	-21.9715	1.43328	-6.55674	0.491766	-7.61942	2.70521	-21.9306	-6.48952	-10.0983	2.93286	SAMN06604570
PS06101338	W6_39753		x	USDA-ARS/MTA	white	Developed			USA	sativum	field	USDA-ARS	-37.4865	1.23652	5.11411	-2.06583	-13.7613	-6.05827	-59.3842	-31.0765	2.13937	11.1595	SAMN06604571
PS06310024W				USDA-ARS/MTA	NA	Developed			USA	sativum	winter	USDA-ARS	-19.5674	8.0786	-24.0652	-18.4584	23.7309	-13.6084	-8.77239	-5.95733	20.3055	1.17858	SAMN06604572
PS07100170	W6_39754		x	USDA-ARS/MTA	white	Developed			USA	sativum	field	USDA-ARS	-35.714	0.733165	4.60047	-0.702678	-11.8571	-6.94223	-56.2141	-25.8841	4.5408	5.50611	SAMN06604573
PS07100396	W6_39755		x	USDA-ARS/MTA	white	Developed			USA	sativum	field	USDA-ARS	-33.4643	6.49134	5.89693	-11.1469	-5.38046	-5.64413	-37.757	-7.6608	10.585	4.16653	SAMN06604574
PS07100470	W6_39756		x	USDA-ARS/MTA	white	Developed			USA	sativum	field	USDA-ARS	-31.9216	3.22917	-0.0132395	-8.55248	-7.58919	-9.22538	-44.7671	-4.22859	7.41013	12.1009	SAMN06604575
PS07100471	W6_39757		x	USDA-ARS/MTA	white	Developed			USA	sativum	field	USDA-ARS	-17.5692	14.9874	6.7762	-10.1967	-3.65482	-7.10961	-29.7876	-1.76188	10.2201	12.0057	SAMN06604576
PS07100474	W6_39758		x	USDA-ARS/MTA	white	Developed			USA	sativum	field	USDA-ARS	-29.0156	4.87547	-0.0937658	-9.29573	0.151496	-8.36485	-24.6517	2.49797	14.5033	9.05472	SAMN06604577
PS07100480	W6_39759		x	USDA-ARS/MTA	white	Developed			USA	sativum	field	USDA-ARS	-32.407	4.31339	0.565615	-9.0098	-6.97739	-8.03105	-46.4908	-4.94039	8.70037	11.6355	SAMN06604578
PS07100914	W6_39760		x	USDA-ARS/MTA	white	Developed			USA	sativum	field	USDA-ARS	-29.6118	-2.68492	10.4289	-1.2622	-0.920258	1.12727	-29.8821	-13.4402	3.27546	0.42158	SAMN06604579
S1047				OSU/MTA	white	Developed			USA	sativum	snap,stringless	OSU	-38.5968	2.63155	31.1316	-29.9701	18.7216	8.58629	21.882	9.62468	1.89331	3.87325	SAMN06604580
S1081				OSU/MTA	white	Developed			USA	sativum	snap,stringless	OSU	-38.423	-2.24751	34.0139	-37.8098	42.7903	22.5458	39.7148	-2.73227	-19.5003	20.8457	SAMN06604581
S1086				OSU/MTA	white	Developed			USA	sativum	snap,stringless	OSU	-38.6523	-1.5487	34.3426	-39.9777	43.9248	21.9642	37.648	-1.84317	-17.8785	23.2015	SAMN06604582
S1120_6				OSU/MTA	white	Developed			USA	sativum	snap,stringless	OSU	-37.7674	-1.32717	33.7319	-38.3689	46.8892	19.1431	33.6616	-1.86182	-16.1055	29.7779	SAMN06604583
S1188				OSU/MTA	white	Developed			USA	sativum	snap,stringless	OSU	-37.2448	-0.797176	38.4055	-41.6013	47.542	18.8009	38.7955	-2.57684	-17.4692	24.9697	SAMN06604584
S1195				OSU/MTA	white	Developed			USA	sativum	snap,stringless	OSU	-38.7083	-0.456918	38.4823	-40.7424	47.5638	18.8487	38.0805	-2.00258	-16.0569	23.4205	SAMN06604585
S1208				OSU/MTA	white	Developed			USA	sativum	snap,stringless	OSU	-36.8799	-0.233189	34.1751	-38.7027	44.8612	20.0031	35.0972	-4.91711	-16.1754	25.0186	SAMN06604586
S1306				OSU/MTA	white	Developed			USA	sativum	snap,stringless	OSU	-39.3571	-1.87467	34.5686	-34.3433	40.3611	16.6081	26.6994	-5.79918	-12.4555	19.6708	SAMN06604587
S1364_4				OSU/MTA	white	Developed			USA	sativum	snap,stringless	OSU	-36.5514	0.522943	38.5991	-40.8586	44.4483	16.5559	35.4207	-1.2873	-10.4381	24.3482	SAMN06604588
S1397				OSU/MTA	white	Developed			USA	sativum	snap,stringless	OSU	-36.7445	-1.27328	37.5596	-38.8318	44.745	16.854	35.222	-2.53093	-11.6922	23.1927	SAMN06604589
S1430				OSU/MTA	white	Developed			USA	sativum	snap	OSU	-34.6001	-2.25349	26.2297	-12.1587	14.299	14.9162	36.9694	-0.944749	-13.7656	-3.16275	SAMN06604590
S1431				OSU/MTA	white	Developed			USA	sativum	snow	OSU	-35.5335	-1.49842	26.513	-16.5393	18.182	11.674	27.2972	1.18578	-9.6508	4.45071	SAMN06604591
S1432				OSU/MTA	white	Developed			USA	sativum	snow	OSU	-36.0116	-3.33952	27.3992	-11.573	16.7652	14.6318	36.9712	1.46437	-12.2934	-1.28065	SAMN06604592
S1456				OSU/MTA	white	Developed			USA	sativum	snap	OSU	-35.6444	1.88787	28.7245	-24.1921	22.3339	2.25251	1.24071	-9.15902	-7.02773	14.0024	SAMN06604593
S1516				OSU/MTA	pigmented	Developed			USA	sativum	snap	OSU	-33.864	-0.219467	31.189	-28.8709	32.4157	12.5334	39.2389	-8.40751	-13.571	6.31839	SAMN06604594
S1544				OSU/MTA	pigmented	Developed			USA	sativum	snap	OSU	-34.0979	-1.02607	26.3639	-25.062	29.0386	15.0832	28.2852	-3.16503	-14.672	6.94243	SAMN06604595
S1553				OSU/MTA	pigmented	Developed			USA	sativum	snap	OSU	-34.1516	-1.36261	33.4239	-33.3791	33.865	13.5108	42.9789	-9.88741	-16.4268	6.76519	SAMN06604596
S1558				OSU/MTA	pigmented	Developed			USA	sativum	snap	OSU	-33.9625	-1.13106	34.9411	-31.1523	32.579	13.6142	42.7948	-10.1668	-15.7638	7.91378	SAMN06604597
S1561				OSU/MTA	white	Developed			USA	sativum	snap	OSU	-35.9086	-0.545183	37.4852	-31.584	37.764	12.0356	34.382	-2.69831	-9.62587	10.1776	SAMN06604598
S1573				OSU/MTA	white	Developed			USA	sativum	snap,stringless	OSU	-41.6899	0.790445	34.4109	-28.3829	31.8359	8.89587	20.5289	-1.75013	-5.3153	8.4758	SAMN06604599
S158				OSU	white	Developed			USA	sativum	snow	OSU	-31.6434	-0.985394	26.519	-29.1538	28.1726	20.0162	26.8603	6.90747	-14.0945	16.1794	SAMN06604600
S1586				OSU/MTA	white	Developed			USA	sativum	snap,stringless	OSU	-37.1691	-1.05132	38.8219	-39.2599	39.1979	15.4748	30.0978	-5.60703	-7.65054	14.0584	SAMN06604601
S1587				OSU/MTA	white	Developed			USA	sativum	snap	OSU	-29.5557	1.5051	27.4519	-30.1204	21.8247	5.1684	17.5037	4.33389	1.88583	4.09659	SAMN06604602
S1591				OSU/MTA	white	Developed			USA	sativum	snap, stringless	OSU	-35.6537	0.783602	32.3607	-35.7227	42.0116	14.5294	31.303	-3.09879	-9.39132	19.7889	SAMN06604603
S718				OSU	white	Developed			USA	sativum	snap	OSU	-37.2866	0.10575	31.0151	-31.8976	31.0658	17.8803	31.9282	0.99574	-13.8269	9.7621	SAMN06604604
S859				OSU	white	Developed			USA	sativum	snow	OSU	-37.838	-0.110852	37.3648	-40.8731	44.3258	16.8221	35.8894	-6.28512	-12.5526	26.5991	SAMN06604605
S875_1				OSU	white	Developed			USA	sativum	snap	OSU	-36.1631	-1.79415	34.7505	-38.4838	34.9123	17.129	39.4548	2.98022	-17.3809	18.4107	SAMN06604606
S906				OSU	white	Developed			USA	sativum	snow, stringless	OSU	-34.9952	-1.70455	33.9057	-32.3624	40.2268	20.5794	43.7664	-1.57757	-18.3892	25.3384	SAMN06604607
S947				OSU	white	Developed			USA	sativum	snap, stringless	OSU	-37.548	-1.40792	33.9968	-33.7406	36.3136	12.9861	24.7064	-6.99496	-10.2377	14.3124	SAMN06604608
S973				OSU	white	Developed			USA	sativum	snap, stringless	OSU	-36.3179	0.686798	36.6034	-38.5048	38.994	17.035	38.4023	-0.835942	-11.8007	26.4455	SAMN06604609
W6_10096				Not Available	white	Developed			Czech Republic	sativum	dry		-36.0729	0.151104	3.23061	0.313625	-16.9091	-7.67366	-58.9236	-32.87	0.142672	7.08072	SAMN06604246
W6_10925		x	x	GRIN	pigmented	Collected	43.3673	28.0651	Bulgaria	elatius		P. sativum subsp. elatius	28.2786	25.0411	-14.9601	-6.0539	-21.1042	35.1645	2.79681	-51.3853	-22.6583	-4.77725	SAMN06604611
W6_12723			x	GRIN	pigmented	Donated			Bulgaria	sativum			-1.98277	13.4261	-65.4158	4.89645	36.029	-21.5585	4.01076	5.05158	1.16816	10.0105	SAMN06604612
W6_12738		x	x	GRIN	pigmented	Donated			Bulgaria	sativum			6.75232	10.109	-101.628	1.51855	71.9095	-38.7318	9.09636	-20.3567	19.2067	-14.1148	SAMN06604613
W6_12739			x	GRIN	pigmented	Donated			Bulgaria	sativum			-19.3609	-0.863169	-4.4673	11.1415	-3.52045	14.6757	9.69755	-3.90883	-10.2549	-3.06116	SAMN06604614
W6_15008			x	GRIN	white	Collected_country_only	31.0461	34.8516	Israel	elatius		P. sativum subsp. elatius	-2.97993	28.3975	4.48375	-3.87276	7.78144	-5.15663	-16.2792	2.23836	2.70145	3.1921	SAMN06604615
W6_15009			x	GRIN	pigmented	Collected_country_only	41.681	44.0287	Georgia	elatius		P. sativum subsp. elatius	35.5509	28.1363	-23.306	-7.05015	-22.7358	31.549	3.88508	-32.1109	-39.5608	4.67683	SAMN06604616
W6_15010		x	x	GRIN	pigmented	Collected_country_only	56.8796	24.6032	Latvia	elatius		P. sativum subsp. elatius	45.169	36.8635	-25.0754	-9.55532	-15.1387	35.7543	-5.92656	-23.8694	-37.554	20.2858	SAMN06604617
W6_15019		x	x	GRIN	pigmented	Collected_country_only	38.9637	35.2433	Turkey	elatius var. pumilio		P. sativum subsp. elatius	45.3092	22.4561	-55.8781	-21.8559	-22.0976	84.846	2.11434	6.76574	31.5875	-9.59804	SAMN06604618
W6_15028		x	x	GRIN	pigmented	Collected	NA	NA	NA	sativum			33.9792	4.4359	-35.3151	-10.8578	-4.34413	22.0609	-8.638	13.0374	-21.3566	14.18	SAMN06604619
W6_15041		x	x	GRIN	pigmented	Collected	NA	NA	NA	abyssinicum		P. sativum subsp. abyssinicum	113.847	149.909	33.1886	4.87816	8.19284	-18.7499	-6.69527	0.907714	0.427666	-31.6422	SAMN06604620
W6_15043		x	x	GRIN	pigmented	Collected	NA	NA	NA	elatius		P. sativum subsp. elatius	-11.0141	7.34781	-36.7421	2.62983	-11.8957	13.8644	-3.15494	38.0328	-2.32271	24.6985	SAMN06604621
W6_15044			x	GRIN	pigmented	Collected	NA	NA	NA	elatius		P. sativum subsp. elatius	43.8163	21.9227	-55.6737	-21.7933	-22.6388	80.9638	1.64218	8.92767	31.5569	-7.37655	SAMN06604622
W6_15047		x	x	GRIN	pigmented	Collected	NA	NA	NA	elatius var. pumilio		P. sativum subsp. elatius	20.4446	16.7792	-64.564	-16.1665	-37.5829	127.219	14.8775	36.4508	76.4086	-19.3313	SAMN06604623
W6_15048			x	GRIN	pigmented	Collected	NA	NA	NA	elatius var. pumilio		P. sativum subsp. elatius	-23.6738	-0.980452	-8.86218	11.7746	-15.0014	10.0678	16.3523	-12.5659	-24.5427	-30.551	SAMN06604624
W6_15163				GRIN	NA	Developed			USA	sativum			-33.4658	-0.470914	18.0649	-6.47051	9.81948	9.82685	23.5332	-10.2475	-13.8423	-17.1308	SAMN06604625
W6_17293		x	x	GRIN	pigmented	Collected	35.5974	75.0984	Pakistan	sativum			133.182	-62.4172	6.67154	-43.8969	-6.02741	-15.2217	-1.81836	-9.1869	-6.12519	2.5037	SAMN06604626
W6_20025			x	GRIN	NA	Collected	43.3673	28.0651	Bulgaria	sativum			79.3969	53.7871	-29.9649	-26.3128	-23.3213	75.5634	-8.68029	-96.8457	-34.5165	0.227818	SAMN06604627
W6_20026		x	x	GRIN	pigmented	Collected	43.3673	28.0651	Bulgaria	sativum			80.5151	51.3942	-28.65	-30.6067	-23.8384	72.4064	-9.93634	-94.6872	-37.3154	-0.173282	SAMN06604628
W6_24570		x	x	GRIN	pigmented	Collected_country_only	38.9697	59.5563	Turkmenistan	sativum			87.8178	78.1045	-14.3284	-20.2218	-15.4382	59.3913	-8.05114	-70.1576	-31.7508	2.78865	SAMN06604629
W6_26109			x	GRIN	NA	Collected	41.681	44.0287	Georgia	elatius		P. sativum subsp. elatius	101.939	128.784	20.1996	2.35852	-1.71167	7.36037	0.358366	-14.1569	-5.52629	-3.23289	SAMN06604630
W6_26127		x	x	GRIN	NA	Collected	41.681	44.0287	Georgia	elatius		P. sativum subsp. elatius	102.667	127.189	20.3201	0.983008	-0.292022	3.87551	0.647994	-11.2584	-6.33048	-3.8697	SAMN06604631
W6_26154			x	GRIN	pigmented	Collected_country_only	41.681	44.0287	Georgia	sativum			-26.9689	-1.37193	-1.44607	13.6256	-12.6599	18.6244	34.2705	-23.9742	-30.8484	-42.3298	SAMN06604632
W6_26157			x	GRIN	pigmented	Collected_country_only	41.681	44.0287	Georgia	sativum			-27.2078	0.220581	-3.02969	11.0372	-16.9653	5.34607	25.9928	-16.3599	-27.1305	-40.0054	SAMN06604633
W6_26160			x	GRIN	pigmented	Collected_country_only	41.681	44.0287	Georgia	sativum			-26.6918	-0.678353	-1.57076	13.6413	-13.0969	19.5825	34.5366	-22.7064	-32.3512	-41.2527	SAMN06604634
W6_26161			x	GRIN	pigmented	Collected_country_only	41.681	44.0287	Georgia	sativum			-27.31	-0.406341	-2.2463	11.628	-16.4009	5.8601	26.0581	-15.8068	-27.0493	-40.6121	SAMN06604635
W6_31707			x	GRIN	white	Collected_country_only	55.7428	37.6154	Russia	sativum			-32.0468	0.248708	6.14427	0.556945	-13.4701	-7.26563	-17.9788	-7.7833	9.17712	-5.93462	SAMN06604638
W6_34960				JI	NA	Developed			UK	sativum	shell		-4.49956	-6.54604	-2.08726	-0.563176	-5.60369	6.79538	-15.014	6.08684	0.778444	6.3887	SAMN06604251
W6_39729		x	x	GRIN	white	Developed			USA	sativum	field		-35.1943	2.76437	21.7714	-27.5154	5.58297	-6.63024	-23.4755	-15.9131	14.1059	3.57596	SAMN06604639
W6_44566				GRIN	white	Collected	33.2536	112.994	China	sativum			21.2456	-35.7595	23.3369	72.243	17.7951	19.6826	5.75696	-6.78965	9.60969	4.89309	SAMN06604640
W6_44573		x		GRIN	pigmented	Collected	33.5333	109.867	China	sativum			87.8271	-59.8356	30.084	45.1042	24.8829	12.2652	-9.33054	-11.6209	3.98734	2.91977	SAMN06604641
W6_44574				GRIN	pigmented	Collected	33.2333	107.533	China	sativum			89.2731	-58.9969	20.394	31.9449	18.071	4.09833	-10.0823	-1.86649	3.87738	2.27439	SAMN06604642
W6_44578				GRIN	pigmented	Collected	23	113	China	sativum			5.13802	-29.26	26.181	68.7229	7.8281	9.51716	12.9439	-16.8149	9.97002	9.2725	SAMN06604643
W6_44579				GRIN	white	Collected	43.9	81.35	China	sativum			57.565	-51.1931	27.8408	71.0441	36.8862	24.2301	-15.5918	-11.4092	-1.04867	2.35312	SAMN06604644
W6_44580				GRIN	pigmented	Collected	44.0166	89.4666	China	sativum			132.964	-73.5481	16.872	-10.3647	16.2316	2.68014	-16.4393	7.60179	-1.4243	-5.91557	SAMN06604645
W6_44581				GRIN	white	Collected	36.48	102.416	China	sativum			25.301	-40.4408	26.0525	81.5786	29.6553	24.2646	-6.67281	-5.74421	2.32254	0.782476	SAMN06604646
W6_44582				GRIN	pigmented	Collected	36.1333	102.267	China	sativum			73.0987	-58.6754	24.3253	56.1466	33.7504	23.5202	-14.3822	0.426872	-0.743039	0.916648	SAMN06604647
W6_44583				GRIN	white	Collected	36.85	102.05	China	sativum			61.7565	-54.9616	26.4667	68.9368	41.4808	22.6209	-15.4305	-4.36491	3.03308	6.8977	SAMN06604648
W6_44642				GRIN	pigmented	Collected	26.8	100.267	China	sativum			96.5644	-62.001	19.6993	15.0224	10.5937	2.66921	-7.10766	-12.7309	0.872977	6.75327	SAMN06604649
W6_44711				GRIN	pigmented	Collected	40.5211	112.493	China	sativum			28.3578	-44.705	33.1453	94.7092	41.6369	33.9706	-8.94485	-8.65825	14.7605	10.868	SAMN06604650
W6_44712				GRIN	pigmented	Collected	40.7833	111.617	China	sativum			57.3517	-50.4375	27.495	49.8766	30.6503	26.7557	-6.68225	-6.81542	1.51762	-5.91671	SAMN06604651
W6_44713		x		GRIN	NA	Collected	40.6574	109.84	China	sativum			67.2578	-59.7699	30.4025	69.8801	40.262	28.0706	-16.1996	-5.11159	9.2556	7.14544	SAMN06604652
W6_44714				GRIN	pigmented	Collected	39.9163	111.665	China	sativum			27.982	-43.5937	31.6903	92.5291	39.626	32.4716	-9.02285	-8.20704	12.7644	8.74626	SAMN06604653
W6_44715				GRIN	pigmented	Collected	40.4383	113.157	China	sativum			29.8675	-45.0789	32.3171	92.9105	40.7104	32.7882	-9.67289	-8.63386	14.0824	10.5672	SAMN06604654
W6_44716				GRIN	pigmented	Collected	41.5228	111.699	China	sativum			28.8012	-44.4407	31.6032	92.4728	40.8138	33.6058	-9.19194	-7.3747	13.0831	10.0375	SAMN06604655
W6_44717				GRIN	pigmented	Collected	39.819	110.011	China	sativum			57.6145	-26.4178	-4.16215	12.4775	3.89693	15.4656	-6.46147	-2.12132	-1.57632	14.7187	SAMN06604656
W6_44718				GRIN	pigmented	Collected	31.0333	109.933	China	sativum			48.3381	-47.4477	28.101	66.6777	20.0266	16.5503	-1.68343	-13.4614	7.75555	7.42043	SAMN06604657
W6_44719				GRIN	pigmented	Collected	31.4667	109.6	China	sativum			63.2041	-51.0124	24.4495	62.7515	30.1727	19.9847	-14.2898	-10.2147	6.66598	6.16734	SAMN06604658
W6_44720				GRIN	white	Collected	31.4667	109.6	China	sativum			-8.15594	-23.3132	22.6641	72.0786	0.610027	10.1789	15.6995	-14.3367	14.117	12.4826	SAMN06604659
W6_44721				GRIN	pigmented	Collected	31.05	109.517	China	sativum			35.1139	-45.4817	26.4753	76.9672	32.6848	24.6497	-7.15755	-10.8899	4.34379	6.48875	SAMN06604660
W6_44722				GRIN	white	Collected	26.1333	106.6	China	sativum			49.8025	-49.2033	21.5518	66.4749	30.5746	21.7884	-10.0377	-5.15228	6.4473	9.9755	SAMN06604661
W6_44723		x		GRIN	white	Collected	28.5	107.5	China	sativum			31.1517	-42.9232	26.0452	78.3872	31.7723	25.9989	-9.95569	-8.70551	2.62007	4.94124	SAMN06604662
W6_44724				GRIN	white	Collected	32.4333	109.367	China	sativum			42.266	-45.0461	30.3418	63.6723	25.1681	14.121	0.693353	-10.5679	4.72246	8.13794	SAMN06604663
W6_44725				GRIN	white	Collected	32.3019	108.893	China	sativum			118.211	-67.5718	20.668	9.4798	20.9476	10.5337	-18.7814	8.56764	-0.265404	-1.81199	SAMN06604664
W6_44726		x		GRIN	pigmented	Collected	41.2842	112.628	China	sativum			118.512	-69.3034	20.5063	8.91738	21.7692	10.0674	-18.4	9.09462	0.519567	-1.89751	SAMN06604665
W6_44765				GRIN	pigmented	Collected	41.0252	110.054	China	sativum			24.9199	-35.567	16.3461	55.5971	23.1145	19.158	6.44197	-5.72609	3.66534	-11.6959	SAMN06604666
W6_44766				GRIN	white	Collected	40.7833	111.617	China	sativum			-37.7239	6.15621	13.7634	-12.6204	-8.99123	-13.9679	-21.1825	-3.97279	9.3598	-9.62721	SAMN06604667
W6_44767				GRIN	pigmented	Collected	41.5475	113.538	China	sativum			21.6481	-36.47	25.292	67.2749	18.1268	21.3787	4.56487	-15.5782	9.35439	-6.5965	SAMN06604668
W6_44768				GRIN	pigmented	Collected	40.5722	111.254	China	sativum			14.6328	-28.1037	13.3951	45.5553	18.5081	20.8154	-2.40663	-7.88485	-6.1043	8.88723	SAMN06604669
W6_44769				GRIN	pigmented	Collected	40.5722	111.254	China	sativum			-21.0591	-7.54797	9.40204	13.0532	-12.6739	-4.3274	15.4352	-13.623	-12.6456	-25.8227	SAMN06604670
W6_44770				GRIN	pigmented	Collected	39.8158	109.977	China	sativum			27.9484	-37.0287	16.9558	55.3864	22.4332	20.2011	5.07721	-4.27111	4.66446	-10.4512	SAMN06604671
W6_44773				GRIN	white	Collected	23.1333	106.417	China	sativum			0.136058	-29.9168	27.0983	75.7312	14.4738	15.4343	6.53586	-12.7201	12.4235	11.1227	SAMN06604672
W6_44774				GRIN	pigmented	Collected	24.7167	105.433	China	sativum			35.5885	-43.5307	24.3821	56.5935	7.5876	2.36247	10.0447	-11.9675	20.3144	6.41564	SAMN06604673
W6_44775				GRIN	pigmented	Collected	24.5333	107.05	China	sativum			35.2232	-46.6561	28.684	78.5129	28.1145	22.1853	-1.67106	-10.9804	8.73369	4.02202	SAMN06604674
				**GRIN = Germplasm Resources Information Network: http://www.ars-grin.gov/
				OSU = Oregon State University: James Myers <James.Myers@oregonstate.edu>
				OSU/MTA = Oregon State University under Material Transfer Agreement: James Myers <James.Myers@oregonstate.edu>
				JI/MTA = John Innes Center under Material Transfer Agreement
				USDA-ARS/MTA = Washington State University under Material Transfer Agreement: Rebecca McGee <Rebecca.McGee@ars.usda.gov>
				USDA: Clarice Coyne <coynec@wsu.edu>
