# Supplementary material for: A community resource for exploring and utilizing genetic diversity in the USDA pea single plant plus collection
Source: Hortic Res. 2017 Apr 26;4:17017–. doi: 10.1038/hortres.2017.17 (PMC5405346; doi:10.1038/hortres.2017.17)
Supplement: Supplementary Table S2 [file hortres201717-s3.xlsx]

## Sheet: Sheet1
ID	Genetic Groups for Diversity Analysis	PC1	PC2	PC3	PC4	PC5	PC6	PC7	PC8	PC9	PC10	NCBI Biosample Accession No.
A778_26_6		5.99856	7.44589	32.1051	33.2715	-12.633	19.0853	-6.4768	-3.67958	-15.5145	14.2409	SAMN06604244
Carnival		-25.2343	27.5927	3.08901	7.40109	-1.7285	-10.5238	5.80271	-44.6132	-18.7533	2.68069	SAMN06604247
Cascadia	OSU	-26.0485	29.7521	1.90301	31.3695	-27.7444	30.2462	-25.0707	30.5278	3.85995	-11.8375	SAMN06604248
IFPI_3232	P. fulvum	189.596	60.6598	-17.9999	-0.0749488	-1.77764	3.9519	3.4557	-0.384139	15.9151	11.9584	SAMN06604675
IFPI_3260	P. fulvum	191.802	64.2367	-17.7716	1.51104	-1.88516	2.7066	2.77489	-2.59656	13.5846	7.90234	SAMN06604676
Kiflica		-29.5056	30.2418	6.9071	25.0708	-17.5231	6.19365	1.08717	-20.5668	-6.5733	21.1779	SAMN06604252
M193	OSU	-26.2792	30.8686	3.8602	33.3147	-32.9863	27.9279	-14.6188	5.08648	-5.05477	6.23849	SAMN06604253
M194_1	OSU	-21.809	25.6988	-0.319398	28.8101	-28.4724	29.6864	-25.7785	28.1636	-1.60142	-23.1602	SAMN06604254
OR_Giant	OSU	-25.3979	29.5361	4.05736	27.9222	-32.3558	27.9648	-23.6143	18.7418	-2.88957	-7.3848	SAMN06604256
OSPII	OSU	-22.8583	27.5683	0.876632	26.1026	-25.5208	24.5508	-21.3468	15.0409	-2.16848	-16.4745	SAMN06604257
P660_4	P. fulvum	186.441	57.0448	-12.0746	2.56253	-1.52943	5.52358	2.13187	-2.21526	16.9788	14.776	SAMN06604677
PI_102888	P. sativum - Central Asia	27.2965	-115.863	-59.8428	15.6977	-5.22575	19.6185	-1.62206	-19.4713	11.4361	-4.77332	SAMN06604258
PI_103058		-8.84667	-18.5415	-21.9202	16.7586	38.0611	19.328	-9.9279	-14.4979	3.0332	6.22323	SAMN06604259
PI_109866		-11.8837	9.39546	2.10605	-27.2514	3.85137	-15.1588	5.84637	-1.29914	8.93963	-36.2777	SAMN06604260
PI_116056	P. sativum subsp. sativum - Primary	-9.22549	0.841922	-9.80383	-1.52008	12.7823	-25.4188	12.0953	26.1935	-12.8392	5.26167	SAMN06604261
PI_116844	P. sativum subsp. sativum - Primary	-17.8819	16.86	-6.13109	9.6877	7.40199	-10.3329	5.4926	12.8586	-12.6003	15.6305	SAMN06604262
PI_116944	P. sativum - Central Asia	36.8465	-125.487	-69.8805	14.167	-45.3174	4.90848	21.742	-17.539	43.6699	3.75184	SAMN06604263
PI_117264		-18.3501	11.392	8.05574	-7.95659	8.33378	-12.2506	5.80022	6.99614	30.2732	8.00306	SAMN06604264
PI_117998		-15.7184	6.76553	8.30519	-13.3467	2.54086	-5.49266	-0.231961	0.979893	18.2349	-8.93208	SAMN06604265
PI_118501	P. sativum subsp. sativum - Primary	-22.2817	16.2504	5.18083	5.71634	11.8132	-7.8968	4.84939	5.38027	25.907	10.5041	SAMN06604266
PI_121352	P. sativum subsp. sativum - Primary	-18.5342	19.826	-0.889716	2.80897	9.19711	-22.8728	9.41672	22.1738	-2.25205	1.9755	SAMN06604267
PI_124478	P. sativum subsp. sativum - Primary	-17.7023	16.3614	0.862934	-0.992353	14.7343	-12.8076	4.47304	14.3039	21.3788	17.707	SAMN06604268
PI_125839		11.9427	-65.9021	-18.9273	-13.8193	-32.7802	-7.49565	4.46589	-4.08398	23.7508	-19.2141	SAMN06604269
PI_125840	P. sativum - Central Asia	21.1641	-93.3514	-35.6335	-4.18676	-41.2504	-7.49879	8.82699	-1.10665	9.02395	-10.8179	SAMN06604270
PI_134271		22.23	-76.5313	-51.5239	10.2341	2.15178	3.49271	7.58193	-6.11613	26.6759	2.36088	SAMN06604271
PI_137118	P. sativum subsp. sativum - Primary	-20.2913	20.2592	-5.71995	15.65	-2.54045	-0.80749	-9.41742	30.0714	12.8975	-13.5545	SAMN06604272
PI_137119	P. sativum subsp. sativum - Primary	-20.8494	21.7955	-3.84753	14.8361	-3.20701	0.515151	-11.3616	32.5918	11.7278	-14.6435	SAMN06604273
PI_142775	P. sativum subsp. sativum - Primary	-18.1702	18.2302	1.32006	-1.09532	10.5324	-12.5744	5.75578	5.87001	21.8192	-0.010526	SAMN06604274
PI_143485		14.1587	-61.3044	-17.1904	-2.8066	-13.5995	-9.60176	-4.5074	-13.8748	1.42264	-4.42936	SAMN06604275
PI_155109		-19.822	11.0303	6.02374	-4.47498	2.71405	-1.18888	-10.57	-5.19141	2.30551	-22.9246	SAMN06604276
PI_156647	P. sativum subsp. sativum - Primary	-21.7471	10.2802	11.0124	-8.75167	9.64855	-11.765	11.3012	-3.91106	10.4434	-14.2116	SAMN06604277
PI_156720	P. sativum subsp. sativum - Primary	-16.5439	13.5574	-2.59102	1.99819	10.5084	-20.154	9.80538	22.2345	-2.74925	8.27513	SAMN06604278
PI_162909	P. sativum subsp. sativum - Primary	-8.47204	1.79894	-16.7367	2.07685	9.00279	-29.9587	17.6828	48.7217	-26.2843	10.8322	SAMN06604279
PI_163126		8.30289	-32.8523	-32.0547	4.94725	-10.507	-45.226	31.0144	45.4294	-42.8969	16.5475	SAMN06604280
PI_163129	P. sativum subsp. sativum - Primary	-10.7337	11.2095	-12.3291	-1.6854	12.8001	-43.5136	27.3006	53.9704	-29.652	12.3121	SAMN06604281
PI_164548		-12.9228	10.6015	-9.39131	1.32208	11.3809	-34.066	17.4771	40.8482	-16.7298	14.534	SAMN06604282
PI_164612		-12.2608	12.5243	-4.89938	-11.7231	8.12245	-29.5601	18.337	24.6796	-19.5901	-6.78284	SAMN06604283
PI_164779	P. sativum - Central Asia	31.2079	-121.269	-51.9526	7.18691	-53.1636	-19.0266	20.3355	11.7159	-33.8329	4.30165	SAMN06604284
PI_164971	P. sativum subsp. sativum - Primary	-23.6274	10.3605	13.6902	-1.15511	13.612	-10.3381	7.45914	19.036	26.5343	4.08065	SAMN06604285
PI_164972		-15.278	-1.68674	7.88483	-17.2292	2.53102	-8.74305	-3.36856	6.94263	34.621	-4.22663	SAMN06604286
PI_165949	P. sativum - Central Asia	29.3121	-124.376	-50.4024	6.89693	-55.8627	-15.9686	17.6823	8.92671	-31.094	3.00533	SAMN06604287
PI_166084		18.7207	-83.1737	-39.2921	5.87693	-28.0852	-34.0382	25.1341	22.4996	-46.0868	7.22072	SAMN06604288
PI_166159	P. sativum - Central Asia	33.1681	-124.328	-60.9092	11.08	-51.3075	-6.72549	20.0278	-3.39918	5.4442	2.28767	SAMN06604289
PI_169608	P. sativum subsp. sativum - Primary	-23.499	18.4844	7.48702	2.53427	-1.27264	-10.8051	8.50565	-15.7611	6.24485	-2.86944	SAMN06604290
PI_172339	P. sativum subsp. sativum - Primary	-25.1463	27.3975	4.49293	6.99066	-6.83239	-14.5202	11.8701	-42.9944	-9.39979	2.46562	SAMN06604291
PI_173840	P. sativum subsp. sativum - Primary	-19.9488	23.332	3.55276	6.03425	-8.75431	-1.04658	-0.996079	-8.28825	3.39689	4.85465	SAMN06604292
PI_174921	P. sativum - Central Asia	30.0955	-126.266	-53.1488	7.47529	-57.7892	-15.7033	18.881	9.25856	-31.6818	1.51997	SAMN06604293
PI_175231	P. sativum - Central Asia	28.7225	-126.327	-51.4604	7.84246	-58.0269	-14.4347	18.9957	9.48844	-31.3972	1.44921	SAMN06604294
PI_179449		0.965242	-30.1262	10.3015	-36.6985	-10.8336	-7.22781	-9.75543	-3.4129	9.43059	-26.8565	SAMN06604295
PI_179450		-20.3366	18.2765	2.53175	0.137044	12.0691	-8.32916	8.22577	-16.8551	-2.59415	-7.55822	SAMN06604296
PI_179451		-16.5398	10.5404	5.23158	-10.2335	9.71207	-11.5461	0.350769	-4.46123	19.5425	-0.603716	SAMN06604297
PI_179459		-15.7349	-1.37596	4.2242	-7.09012	11.7108	-8.37928	-3.95438	-3.84024	26.2299	-12.2271	SAMN06604298
PI_179722		1.88847	-25.004	-25.7183	4.58907	5.0471	-34.5812	24.8612	41.4049	-38.8432	10.2395	SAMN06604299
PI_179970	P. sativum subsp. sativum - Primary	-28.6029	27.8259	6.93261	20.4561	-6.02594	0.0952108	2.10248	-27.5395	-8.41568	18.434	SAMN06604300
PI_180329		12.1615	-35.5001	17.3296	-62.333	-22.5109	-41.9775	-107.09	1.2723	11.8372	35.0246	SAMN06604301
PI_180693		-6.04026	-0.555795	5.07959	-33.3587	-2.48042	-9.27197	-5.4101	-6.74879	3.43547	-28.3142	SAMN06604302
PI_180696	P. sativum subsp. sativum - Primary	-25.7507	25.1916	6.00178	6.17211	4.04359	-13.9008	12.3159	-23.9341	-12.7301	0.751233	SAMN06604303
PI_180699	P. sativum subsp. sativum - Primary	-25.052	25.1978	5.648	5.66458	5.19969	-13.8408	11.6478	-24.9272	-10.9342	-1.1008	SAMN06604304
PI_180702		-14.9437	8.24141	7.92036	-24.4365	7.22822	-10.599	9.02694	-16.4465	-4.11602	-22.4012	SAMN06604305
PI_181799	P. sativum subsp. sativum - Primary	-21.4271	22.0461	2.40302	1.09012	1.96746	-7.69174	11.3061	-12.6578	0.311816	3.62647	SAMN06604306
PI_181801	P. sativum subsp. sativum - Primary	-27.0695	30.1807	4.55317	15.55	-15.17	-2.34101	7.30171	-10.3442	-0.0218279	16.3521	SAMN06604307
PI_181958		-19.8058	16.9613	2.37722	0.291699	6.03169	-7.34702	0.892516	3.5396	13.893	0.0438603	SAMN06604308
PI_183467		-9.58736	-10.9886	13.9785	-100.227	1.09337	71.2543	27.0413	11.5725	-14.3548	26.2437	SAMN06604309
PI_184130		-15.4723	-1.64086	-6.38988	-12.5075	40.0461	6.78791	-11.9506	-4.20832	10.3408	-16.3448	SAMN06604310
PI_184784		-23.4828	21.2128	1.37171	6.87204	13.7041	-13.9927	4.59378	15.9466	19.63	5.65538	SAMN06604311
PI_193578		-6.99338	-7.17825	-18.8095	3.64573	15.3268	-34.5112	23.8109	36.3475	-30.4245	15.1105	SAMN06604312
PI_193584	P. sativum subsp. sativum - Primary	-6.55412	-1.71578	-19.4535	2.00798	11.1834	-38.8839	26.9716	41.8469	-31.5849	16.8012	SAMN06604313
PI_193590	P. sativum subsp. sativum - Primary	-7.69341	2.68656	-16.6192	1.1025	6.12577	-44.1391	26.5002	40.2856	-31.1813	16.5071	SAMN06604314
PI_195020	P. sativum subsp. sativum - Primary	-23.4344	11.3388	12.4138	-3.25171	17.3416	-19.2574	11.1839	13.5746	12.9544	0.369352	SAMN06604315
PI_195404	P. sativum subsp. sativum - Primary	-11.4844	3.25207	-9.56445	3.24431	5.43185	-31.5589	21.5779	41.2572	-16.0694	18.5432	SAMN06604316
PI_195631	P. sativum subsp. sativum - Primary	-11.635	4.02925	-10.0571	2.2087	6.67457	-30.2032	21.7285	41.9215	-16.0434	18.3513	SAMN06604317
PI_197044	P. sativum subsp. sativum - Primary	-21.9366	17.0702	-0.726373	1.49448	11.5544	-15.3622	6.67342	8.85895	63.0672	23.2734	SAMN06604318
PI_197990	P. sativum subsp. sativum - Primary	-19.9483	9.11185	6.91113	1.19142	12.9538	-14.5539	15.3621	22.2664	0.314205	1.20598	SAMN06604319
PI_198072		-11.5692	6.87888	0.939246	-24.2948	5.12342	-9.9244	9.26103	-6.33745	9.22315	-50.0622	SAMN06604320
PI_198074		-11.8806	11.5345	-1.07193	-39.7268	9.31508	0.0562545	10.3473	-8.70196	1.49171	-61.5035	SAMN06604321
PI_198735		18.3622	-66.1703	-44.801	15.1876	-28.9874	0.30231	6.99423	9.1688	16.0816	-5.73185	SAMN06604322
PI_201390	P. sativum subsp. sativum - Primary	-17.6609	15.8487	-1.32684	-8.17231	12.6413	-13.2952	6.47538	-1.319	22.3329	-5.32891	SAMN06604323
PI_203066		-11.1769	7.52501	4.52306	-25.3511	-0.58612	-14.3707	6.01255	-5.53254	3.85646	-41.6611	SAMN06604324
PI_203067	P. sativum subsp. sativum - Primary	-17.8061	18.4334	-1.10292	-6.92316	5.83546	-7.20749	4.09257	-21.6474	1.51214	-42.9284	SAMN06604325
PI_203068		-16.9591	19.9774	-0.269219	-13.9153	4.36559	-13.3009	4.64012	-16.0904	4.38337	-39.3892	SAMN06604326
PI_203069		-9.50693	11.085	-1.83455	-30.7918	8.77733	-9.05142	3.2574	-11.2491	2.19388	-72.6929	SAMN06604327
PI_204306		-10.3821	5.78596	2.39564	-36.551	-4.35314	-10.3713	-4.89433	-6.3144	5.41773	-28.9216	SAMN06604328
PI_206006		-16.2259	7.33224	8.03702	-20.5652	2.62255	-4.94747	8.80669	-7.16024	8.24463	-26.3468	SAMN06604329
PI_206838	P. sativum subsp. sativum - Primary	-17.3181	17.785	1.16051	-2.40532	0.712296	-12.5803	5.97031	-1.55158	-3.64141	1.43325	SAMN06604330
PI_206861	P. sativum subsp. sativum - Primary	-22.7704	23.9828	3.28938	7.82919	-4.93203	-5.31771	7.82144	-14.7767	1.94487	12.8153	SAMN06604331
PI_207508	P. sativum - Central Asia	36.6076	-124.751	-68.0035	14.6936	-44.7156	4.18335	20.6824	-15.4769	39.8133	3.85318	SAMN06604332
PI_209507		-20.7625	18.5768	2.14726	2.0187	16.1669	-15.1545	1.19499	10.3399	37.7674	12.5054	SAMN06604333
PI_210558		-11.4276	-11.0411	-14.9658	14.2707	22.9532	9.88693	-1.57453	-17.1125	1.62216	6.18894	SAMN06604334
PI_210561	P. sativum subsp. sativum - Primary	-24.4131	19.6013	6.64428	9.37776	-2.7799	-5.42678	6.25151	-5.40949	0.460644	5.2146	SAMN06604335
PI_210568		-10.175	5.22591	2.31912	-25.0773	-0.930189	-13.1069	5.28664	-5.94673	4.65668	-41.2221	SAMN06604336
PI_210569		-7.29501	-14.0019	-12.6419	-11.1501	8.21761	-8.03983	7.04258	-13.5459	14.8776	-23.0596	SAMN06604337
PI_210571		-11.1012	12.3634	-0.535409	-28.8589	8.10902	-9.4976	2.9245	-11.6744	1.66164	-72.0946	SAMN06604338
PI_210583	P. sativum subsp. sativum - Primary	-26.3148	23.6268	4.65172	13.578	-5.84163	-4.82509	4.0475	-10.2922	-2.01778	9.64085	SAMN06604339
PI_212031		38.4709	-128.497	-69.051	15.4935	-44.883	4.51404	20.9456	-18.7737	44.1917	3.03387	SAMN06604340
PI_212917	P. sativum subsp. sativum - Primary	-18.8838	14.6304	-5.34405	1.75706	19.2608	-15.7222	9.70943	10.346	26.2807	17.6081	SAMN06604341
PI_220174	P. sativum - Central Asia	37.4255	-128.147	-69.203	14.7118	-44.8104	4.72245	20.9016	-19.2363	45.1445	3.35981	SAMN06604342
PI_220189	P. sativum - Central Asia	28.0546	-97.8881	-50.0455	14.0942	-39.5037	4.94911	14.1913	-15.3299	33.4791	1.6916	SAMN06604343
PI_221697		-10.7783	4.16124	4.00505	-31.6199	1.72504	-9.17239	-1.07861	-11.3671	6.05806	-54.123	SAMN06604344
PI_222071	P. sativum - Central Asia	37.8984	-127.453	-68.0889	14.7501	-43.3245	5.31518	19.3943	-19.0485	42.4674	3.38421	SAMN06604345
PI_222117	P. sativum - Central Asia	37.8747	-126.546	-66.6651	14.3731	-42.4243	3.63936	18.3284	-18.4511	38.9695	3.63359	SAMN06604346
PI_227258		12.1204	-40.0885	-20.3711	-18.915	-7.93376	-8.19636	1.74893	-9.8874	3.03448	-41.2827	SAMN06604347
PI_236492		-8.82981	-15.1723	10.5831	-25.2075	-5.97952	-2.73315	-6.76592	0.467359	8.70837	-28.7766	SAMN06604348
PI_241593	P. sativum subsp. sativum - Primary	-24.1462	10.3133	2.18367	11.7295	35.2387	-10.8177	5.76079	32.3124	5.87543	4.23744	SAMN06604349
PI_242027		7.96258	-16.979	8.52214	-58.1535	-14.7519	-44.6263	-104.363	5.15569	18.6029	42.4102	SAMN06604350
PI_242028		-16.876	15.5004	1.47929	-8.26406	0.171687	3.19221	-10.6701	2.36193	1.57472	-16.5596	SAMN06604351
PI_244093	P. sativum subsp. sativum - Primary	-21.6061	12.0776	0.20024	14.4306	4.1968	-3.90154	5.74784	8.68282	14.4808	8.07187	SAMN06604352
PI_244175	P. sativum subsp. sativum - Primary	-29.0604	19.3848	10.0604	15.5674	-0.922883	0.222151	4.95323	5.92401	20.1266	10.4017	SAMN06604353
PI_244191	P. sativum subsp. sativum - Primary	-27.038	19.0161	8.06499	10.1675	5.6038	-5.75221	5.56773	-2.59951	9.87629	5.6282	SAMN06604354
PI_248181		-10.2155	10.2575	-4.78427	-31.8225	10.34	-14.6703	6.21684	-9.10667	2.25257	-60.7317	SAMN06604355
PI_249645		-11.8806	-1.93458	-8.0756	13.4083	-9.54463	-13.3727	10.2465	-0.520977	-23.5871	15.2231	SAMN06604356
PI_250438		-23.4339	20.802	10.4216	6.69149	-0.56138	-18.6566	19.1987	-9.4344	7.75123	9.46889	SAMN06604357
PI_250439	P. sativum subsp. sativum - Primary	-24.0714	26.1108	4.74176	11.3356	-3.56947	-9.17175	14.4091	2.75103	4.04914	12.5525	SAMN06604358
PI_250440	P. sativum subsp. sativum - Primary	-23.8853	20.7495	10.0616	6.49587	2.69368	-17.8208	19.568	-8.24301	8.28993	9.02808	SAMN06604359
PI_250441	P. sativum subsp. sativum - Primary	-27.171	29.6511	6.55587	19.6023	-15.7779	4.78344	3.83036	-8.4724	5.19384	17.039	SAMN06604360
PI_250444	P. sativum subsp. sativum - Primary	-30.7899	29.7349	8.08629	27.554	-19.3578	8.28862	0.155759	-14.4964	-4.04554	21.3884	SAMN06604361
PI_250446	P. sativum subsp. sativum - Primary	-27.2447	26.0258	8.87431	19.6988	-15.3537	5.02239	0.742089	-24.8851	-6.15605	18.5701	SAMN06604362
PI_250447	P. sativum subsp. sativum - Primary	-28.0336	33.9484	3.50261	26.4464	-23.1697	17.3227	-7.7195	-13.6338	-2.86248	18.3906	SAMN06604363
PI_250448		-24.1074	20.8301	10.7867	6.99554	0.315126	-18.5716	19.1761	-8.04479	9.33901	9.78369	SAMN06604364
PI_253968	P. sativum - Central Asia	36.7251	-122.784	-64.9971	11.9246	-39.1034	4.07633	17.054	-15.7949	33.7928	3.33937	SAMN06604365
PI_257244		-20.0929	14.0238	-15.9734	14.163	56.031	-15.4203	2.20576	29.5081	-20.701	9.55139	SAMN06604366
PI_257592	P. sativum subsp. sativum - Primary	-15.863	4.27008	2.33346	-0.134875	6.39219	-25.216	21.1867	16.1617	-0.768425	14.942	SAMN06604367
PI_261622	P. sativum subsp. sativum - Primary	-28.3034	28.8328	6.21418	20.9165	-16.5006	10.3671	-7.03539	-25.0503	-6.02507	19.8043	SAMN06604368
PI_261623		-28.6485	13.3533	11.7722	12.3358	9.06882	-2.61719	2.3252	25.9131	29.4771	7.19283	SAMN06604369
PI_261624	P. sativum subsp. sativum - Primary	-28.9133	26.7808	7.56063	18.537	-1.27082	-12.9465	15.3041	-16.9937	6.89318	20.5088	SAMN06604370
PI_261636		-28.1474	31.4343	6.12098	28.6679	-24.3787	17.5131	-6.12537	-8.19752	-2.90451	22.3432	SAMN06604371
PI_261671		-21.5494	12.7538	12.2879	-1.06629	-16.8398	7.62528	-18.7453	-11.2816	-1.25353	18.6504	SAMN06604372
PI_261677		-6.33438	-6.27948	6.40151	-39.6611	-2.78902	-1.55785	-6.69622	-5.63091	5.61972	-31.058	SAMN06604373
PI_263014		-25.4794	20.165	4.14303	9.23318	12.3046	-13.723	4.25524	11.4859	15.0997	11.2322	SAMN06604374
PI_263030	P. sativum subsp. sativum - Primary	-25.1088	22.2106	6.97303	11.1462	0.949209	-3.8923	6.82598	-10.9845	5.93456	8.97279	SAMN06604375
PI_263032	P. sativum subsp. sativum - Primary	-26.0716	17.5714	4.15095	12.3759	15.4448	-8.85302	6.41825	26.3917	17.097	8.90014	SAMN06604376
PI_263871		-20.8529	12.5189	13.5185	-0.702322	-16.3563	6.26462	-18.4198	-10.4868	-1.4378	19.329	SAMN06604377
PI_266070		-14.6546	12.7655	-0.917621	-20.2095	17.1545	-14.0807	5.60527	-14.5622	0.353508	-59.0517	SAMN06604378
PI_269761		-4.1283	-0.587696	6.34673	-39.4365	-2.69268	-4.45066	-5.90609	-1.4627	3.68856	-24.708	SAMN06604379
PI_269762		1.98392	-14.9776	7.32432	-69.6652	-17.8196	-52.2429	-123.353	4.83484	18.7799	49.4639	SAMN06604380
PI_269777		-11.4109	10.1909	2.30112	-37.2122	-4.94603	-14.2695	-9.94965	-6.18749	7.6595	-28.4848	SAMN06604381
PI_269778		-26.2419	31.1332	5.82967	27.9595	-30.7466	28.4317	-19.3569	1.34738	-9.40664	-0.0754683	SAMN06604382
PI_269782		-23.6823	26.7005	5.69373	14.2826	-14.9579	3.43903	-5.81839	-9.23153	-0.248187	8.6536	SAMN06604383
PI_269791	P. sativum subsp. sativum - Primary	-21.4799	13.5385	11.0307	-2.78288	4.67147	-8.47353	3.43977	-11.8766	-1.36076	-10.6915	SAMN06604384
PI_269798	P. sativum subsp. sativum - Primary	-23.2434	18.4684	6.53275	3.48211	10.4461	-10.215	5.86991	6.16867	17.1115	2.17561	SAMN06604385
PI_269802		-22.0473	18.1654	6.88294	7.96555	-2.76806	0.806747	-8.7944	-13.4898	-1.77241	-9.24237	SAMN06604386
PI_269804		-23.8648	20.3351	11.467	6.78056	-2.46237	-10.726	15.6393	-16.0879	9.98208	-0.376457	SAMN06604387
PI_269812		-9.92204	6.71905	-1.21188	-43.8822	8.84192	0.367808	8.81653	-6.16267	-2.19909	-38.6939	SAMN06604388
PI_269818		11.6453	-49.4904	-32.997	0.0410531	-11.7191	-4.06606	9.26568	-2.02199	43.8184	4.57764	SAMN06604389
PI_269822	P. sativum subsp. sativum - Primary	-23.4266	24.3801	4.61091	5.04421	-13.8263	6.41656	-12.8713	-7.12276	-1.39687	6.32089	SAMN06604390
PI_269825	P. sativum subsp. sativum - Primary	-20.9104	14.455	4.91715	-8.40838	6.338	-7.44866	-8.2469	-7.02974	8.41207	-5.83194	SAMN06604391
PI_270536		-13.7308	8.62738	9.04521	-20.5295	0.927817	-11.0935	13.0103	-7.89495	9.70237	-33.8922	SAMN06604392
PI_271033	P. sativum subsp. abyssinicum	91.7491	-74.6234	137.578	23.9745	17.7814	3.33459	-8.34662	-5.90031	-17.2223	28.4155	SAMN06604393
PI_271035		-22.6438	20.5269	0.488645	1.58348	11.9694	-13.9594	9.35874	4.34142	61.7444	23.1308	SAMN06604394
PI_271038	P. sativum subsp. sativum - Primary	-27.9831	32.6223	7.07324	25.6602	-21.941	13.5821	-7.70532	-11.3119	-3.11292	14.9106	SAMN06604395
PI_271116		-12.9084	6.52902	6.94153	-22.8465	6.43867	-9.11081	8.29956	-2.99099	6.86809	-36.964	SAMN06604396
PI_271511	P. sativum subsp. sativum - Primary	-21.2086	16.3751	-2.2439	1.97721	30.2071	-8.66768	8.4954	6.3201	31.3329	5.63365	SAMN06604397
PI_272148		-13.601	5.75967	1.50456	-15.9986	19.9676	-2.69642	-2.15487	5.60862	16.2818	-19.739	SAMN06604398
PI_272171		-10.2308	4.31369	2.7276	-46.0741	-4.59494	-19.3766	-43.6346	-1.62829	11.8701	6.67961	SAMN06604399
PI_272175		-10.3023	-13.7938	-8.64129	-0.248054	4.73462	-9.45539	11.9148	-2.4183	33.9222	0.361009	SAMN06604400
PI_272184		-7.37084	-11.8515	11.7631	-78.202	1.26179	43.8487	12.0476	2.80283	-7.08533	8.41285	SAMN06604401
PI_272194	P. sativum subsp. sativum - Primary	-13.0599	12.4733	-8.4176	-5.23276	21.3053	-25.6209	15.4408	20.2418	-26.9197	0.121732	SAMN06604402
PI_272215		-12.6589	-2.13949	9.22991	-67.6655	6.17693	38.4443	22.5887	-3.8679	-9.54474	6.15225	SAMN06604403
PI_272216		-19.8834	-1.71476	15.3103	-39.6553	12.8764	24.2804	17.1416	23.5767	9.54591	13.2454	SAMN06604404
PI_272218		-9.8941	0.0286628	7.34028	-55.2509	6.08708	21.6333	13.7498	-0.192704	-7.88891	-5.45015	SAMN06604405
PI_273209	P. sativum subsp. elatius	42.3613	-42.5689	99.1016	21.8813	20.1316	-0.56929	23.5556	-4.30785	-2.6076	-14.4602	SAMN06604406
PI_273605		-21.5154	13.4129	5.37113	-4.20571	18.3139	-14.0512	9.40971	5.0469	13.2145	2.69089	SAMN06604407
PI_274307	P. sativum - Central Asia	30.5828	-124.842	-58.6803	11.9319	-40.1648	0.0563762	13.5727	-7.92047	9.04508	-1.90551	SAMN06604408
PI_274308	P. sativum - Central Asia	30.6014	-124.655	-56.8577	12.6745	-40.5281	0.556499	13.3918	-7.88865	9.17808	-3.72313	SAMN06604409
PI_274584		-23.9817	22.1698	2.94403	10.1738	9.85734	-13.2715	14.3635	6.24209	8.46277	10.3156	SAMN06604410
PI_275821		-18.9145	15.7854	-0.136146	2.93118	-6.39933	3.09865	-13.0845	27.9168	11.3991	-19.2577	SAMN06604411
PI_275822	P. sativum subsp. sativum - Primary	-29.4883	27.5768	8.30873	23.4463	-12.8366	13.9881	-5.32579	-16.5741	-5.21538	15.3044	SAMN06604412
PI_275825		-26.9728	26.2438	0.764571	21.9205	-2.62857	6.21437	-5.31224	1.96798	3.98423	5.92253	SAMN06604413
PI_277852	P. sativum subsp. sativum - Primary	-11.179	7.10921	-4.95461	-6.83126	3.0369	-24.6984	13.9184	23.3105	-10.4582	5.51222	SAMN06604414
PI_279823	P. sativum subsp. sativum - Primary	-24.7201	26.3722	2.68862	9.71512	-6.36635	-4.73608	0.305379	-21.2562	-3.12832	11.3527	SAMN06604415
PI_279825	P. sativum subsp. sativum - Primary	-26.1775	30.7809	5.56581	22.8923	-18.8481	9.76893	1.81208	-14.2539	-9.28767	17.1974	SAMN06604416
PI_280252	P. sativum subsp. sativum - Primary	-23.1801	12.8816	11.3884	1.41814	14.672	-17.367	10.3507	12.6478	21.3478	3.74278	SAMN06604417
PI_280603	P. sativum subsp. sativum - Primary	-25.6803	23.7115	6.17821	6.23374	1.42067	-11.9427	9.44584	-8.42995	6.96975	6.63338	SAMN06604418
PI_280609		13.7711	-49.7788	5.65686	-23.9347	-21.0665	-8.94619	-19.3168	-5.9527	9.6254	-23.7604	SAMN06604419
PI_280611		-24.42	20.0226	5.49238	-1.28601	22.992	-21.4699	16.7421	-24.6863	-10.0827	-9.35935	SAMN06604420
PI_280613	P. sativum subsp. sativum - Primary	-14.4191	14.7411	-5.08744	-7.21497	9.41273	-32.3138	20.7041	22.8404	-27.5571	2.25747	SAMN06604421
PI_280614	P. sativum subsp. sativum - Primary	-28.124	27.254	5.7104	22.7504	-3.4584	0.662046	1.77406	-1.37352	5.58738	15.5633	SAMN06604422
PI_280616		-14.2294	10.1734	3.28717	-21.43	-0.40194	-15.4518	11.5536	-11.0751	11.2657	-23.246	SAMN06604423
PI_280617		-20.4186	20.6775	4.15445	-2.45541	-0.774482	-7.92772	3.37482	-3.13563	26.0045	11.1789	SAMN06604424
PI_280619		-14.7554	9.72489	12.9325	-19.2873	1.57015	-12.9102	13.3416	-7.99846	11.6024	-38.4392	SAMN06604425
PI_280626	P. sativum subsp. sativum - Primary	-26.2657	30.6616	2.82751	20.1684	-15.9333	4.2281	-2.97796	-12.3147	-8.18241	10.0343	SAMN06604426
PI_285710		-13.2333	5.25049	2.24897	-12.2088	11.4231	-20.7021	13.5152	1.65815	-5.03902	-11.4236	SAMN06604427
PI_285715		-15.9747	8.26009	4.72459	-21.9229	9.27428	-9.61169	7.0413	-14.6651	0.953016	-21.5243	SAMN06604428
PI_285717		-7.65599	-0.942899	3.78323	-35.2186	1.71954	-6.08749	-4.35337	-5.15008	7.26629	-26.3235	SAMN06604429
PI_285718		-17.317	16.6093	4.49307	-9.77878	1.26602	-11.6783	6.57247	-25.279	-3.72108	-9.97606	SAMN06604430
PI_285722	P. sativum subsp. sativum - Primary	-15.9503	2.95827	9.81725	-16.807	6.05966	-5.79873	-1.20306	-2.58237	17.8682	-9.81716	SAMN06604431
PI_285724	P. sativum subsp. sativum - Primary	-27.7281	34.1786	4.16448	25.617	-22.446	16.3873	-6.87311	-14.8492	-2.96211	18.3394	SAMN06604432
PI_285727	P. sativum subsp. sativum - Primary	-21.9229	20.7594	4.23132	3.89379	4.23291	-17.4985	15.9335	8.23306	9.70371	5.66159	SAMN06604433
PI_285730	P. sativum subsp. sativum - Primary	-24.5191	23.2945	6.31855	11.1394	1.7062	-14.9026	9.03142	-10.3398	3.90777	12.1339	SAMN06604434
PI_285740	P. sativum subsp. sativum - Primary	-25.4029	28.3386	5.17807	16.5409	-15.5552	4.45285	-3.50804	-26.9997	-1.45022	16.8384	SAMN06604435
PI_285747	P. sativum subsp. sativum - Primary	-23.7277	25.2403	3.72383	10.1471	0.244277	-11.8506	15.3793	-0.244723	5.36837	12.5277	SAMN06604436
PI_286430		2.6862	-44.0095	-28.3408	22.0128	-28.122	-9.80495	14.4762	6.64074	-13.3741	12.2821	SAMN06604437
PI_286431		-21.8436	17.2371	-3.13967	2.30021	27.3484	-9.71704	7.42395	5.92424	30.9143	4.90014	SAMN06604438
PI_286607	P. sativum subsp. sativum - Primary	-20.1744	13.8081	-15.8002	13.7834	54.2979	-15.8588	1.99095	31.4595	-19.9656	7.92678	SAMN06604439
PI_288025	P. sativum subsp. sativum - Primary	-21.9524	22.8635	5.62388	2.87318	-4.30905	-11.2561	3.38816	-40.5978	-11.8536	2.52541	SAMN06604440
PI_293426		-11.1619	-9.32183	12.8753	-95.4836	1.26587	70.1122	26.8479	10.533	-14.6237	24.9826	SAMN06604441
PI_306591		-8.43564	-0.227786	7.05058	-33.5839	3.24683	-10.0327	-2.36423	-1.38647	5.70419	-27.2552	SAMN06604442
PI_307666		-20.0414	18.7227	3.38612	-2.6788	14.7942	-15.2386	3.48863	6.95172	44.1529	4.71045	SAMN06604443
PI_308796	P. sativum subsp. sativum - Primary	-27.6177	20.0572	6.24003	12.1607	9.6057	-9.96439	9.18216	11.9092	21.6861	16.446	SAMN06604444
PI_314794	P. sativum subsp. sativum - Primary	-22.8963	20.8826	1.05646	1.44239	11.7173	-13.6792	9.35601	4.2738	61.8533	23.1237	SAMN06604445
PI_314795		-26.1432	24.0258	3.70213	8.53996	-8.94662	5.96385	-9.23598	-15.9857	2.6806	8.30079	SAMN06604446
PI_319374	P. sativum subsp. sativum - Primary	-22.7958	20.2569	0.433682	1.22257	12.1437	-14.0762	9.71421	5.84573	63.2493	24.1922	SAMN06604447
PI_320972	P. sativum subsp. sativum - Primary	-26.4636	27.0474	6.15074	13.5526	-5.31766	-0.122599	-1.6368	-23.0054	-1.02424	16.6249	SAMN06604448
PI_324695	P. sativum subsp. sativum - Primary	-17.3113	11.5562	-0.856827	-0.864779	14.6361	-24.3954	11.8719	24.5988	-7.03657	12.1683	SAMN06604449
PI_324697		-10.2835	5.59704	2.58565	-41.2636	-3.43254	-16.5796	-31.8633	-3.11575	10.65	-0.0878433	SAMN06604450
PI_324700		-9.9549	-4.90051	11.1873	-84.2327	-1.88409	62.1612	26.5866	7.17463	-16.3294	25.6648	SAMN06604451
PI_324702		-9.3295	-11.4496	13.4747	-98.414	0.906639	71.5474	27.3277	11.7667	-14.5765	27.8583	SAMN06604452
PI_324703		-7.53076	-1.2174	6.89672	-38.1723	-2.14659	-4.75097	-4.74815	0.613216	7.92907	-24.7629	SAMN06604453
PI_324706		-16.0737	6.33024	9.6207	-19.5438	3.51444	-4.7373	8.70832	-7.92631	8.26662	-25.2083	SAMN06604454
PI_331413		-10.2175	-0.934386	-8.08899	-0.712352	8.01332	-24.2189	15.3542	20.7921	-8.18901	12.8962	SAMN06604455
PI_331414	P. sativum subsp. sativum - Primary	-23.0276	11.9906	10.3788	1.36154	9.4044	-17.8189	9.28824	18.3057	10.8486	3.80821	SAMN06604456
PI_340128		-10.0246	-9.23102	10.912	-91.7083	-0.00454392	63.007	24.8332	11.261	-12.0668	21.57	SAMN06604457
PI_340130		0.644026	-31.5573	11.051	-33.0601	-14.1722	-6.62427	-6.49529	-3.45926	20.6057	-22.6046	SAMN06604458
PI_343292		-10.4409	-9.53466	10.811	-98.3384	-0.398548	71.4226	26.938	11.5952	-13.8208	25.7376	SAMN06604459
PI_343321		-23.5905	12.6279	13.6401	-0.604721	-0.712457	0.556032	-7.23393	-21.0345	-2.57569	-9.47124	SAMN06604460
PI_343331		-16.026	7.69313	6.99125	-15.9326	1.18881	-4.24312	-4.82591	-5.4151	2.7786	-28.8285	SAMN06604461
PI_343338	P. sativum subsp. sativum - Primary	-25.0571	24.186	6.54463	5.16588	-3.92577	-11.6085	6.35925	-49.615	-14.0274	3.38081	SAMN06604462
PI_343824	P. sativum subsp. sativum - Primary	-29.1542	8.31598	17.8159	9.17031	16.6352	-7.52172	5.56941	32.8028	25.661	6.53174	SAMN06604463
PI_343958	P. sativum subsp. sativum - Primary	-29.7856	8.53071	17.7676	7.74499	15.881	-7.40053	6.05655	31.6412	26.1831	6.74511	SAMN06604464
PI_343972	P. sativum subsp. elatius	77.7846	-81.1679	145.878	29.89	10.0112	5.27923	8.50806	0.653898	-3.04912	-4.59253	SAMN06604465
PI_343977	P. sativum subsp. elatius	6.73908	-58.5338	-41.0628	23.4936	40.3663	21.8897	-18.1126	-0.0549028	3.45061	0.231337	SAMN06604466
PI_343979	P. sativum subsp. elatius	37.0068	-65.5313	55.6282	-14.122	-3.99355	-18.0561	-45.183	0.837425	-25.9281	-3.19116	SAMN06604467
PI_343987		-17.6526	9.3611	4.77816	-18.6295	12.9962	-10.1293	8.50608	-15.4993	-2.92689	-21.5055	SAMN06604468
PI_344003	P. sativum subsp. sativum - Primary	-24.9401	7.96546	14.2179	1.60765	15.0457	-13.2363	4.56938	20.2427	29.344	5.14412	SAMN06604469
PI_344007	P. sativum subsp. elatius	85.7086	-93.1012	181.458	47.1025	18.3977	16.5664	35.3869	2.47287	9.36111	-6.01941	SAMN06604470
PI_344009	P. sativum subsp. elatius	39.2546	-25.5868	77.6071	7.87645	5.39448	2.71556	22.9036	-7.17266	8.67196	-26.0841	SAMN06604471
PI_344010		3.34841	-15.5581	7.39955	-69.2147	-18.3888	-52.2134	-123.268	4.82781	19.3286	48.3981	SAMN06604472
PI_344011	P. sativum subsp. elatius	85.125	-94.1811	183.861	45.4221	16.9707	17.8067	34.919	2.74853	9.17327	-4.8151	SAMN06604473
PI_344012	P. sativum subsp. elatius	84.9812	-95.0241	189.114	47.5481	18.1524	19.8967	38.1563	1.47991	10.1788	-3.85837	SAMN06604474
PI_344013	P. sativum subsp. elatius	85.2371	-93.1371	183.556	47.9163	17.9924	17.9151	36.5111	3.45263	8.96187	-5.34065	SAMN06604475
PI_344538	P. sativum subsp. elatius	85.9924	-90.2105	176.023	44.0217	15.7159	15.8808	33.5418	3.19544	9.92752	-5.65916	SAMN06604476
PI_347281		-11.3202	12.224	-12.7039	-0.161026	13.5519	-43.955	29.0476	54.6989	-31.1616	12.5316	SAMN06604477
PI_347295		25.1914	-86.512	-41.7946	-8.62814	-26.464	2.1641	2.99596	-9.5939	24.3499	-5.58185	SAMN06604478
PI_347457	P. sativum subsp. sativum - Primary	-5.21861	5.61523	-14.4364	-8.47157	6.98934	-43.4136	28.2441	36.7905	-41.2215	4.1718	SAMN06604479
PI_347477		-5.32883	6.17838	-15.1296	-8.56598	6.15265	-43.3435	28.124	37.0892	-41.8403	5.13618	SAMN06604480
PI_347490	P. sativum subsp. sativum - Primary	-20.5806	24.0216	0.803711	10.9814	-8.02392	-8.62438	10.2011	1.44293	-2.33888	17.9892	SAMN06604481
PI_347496	P. sativum subsp. sativum - Primary	-10.4874	6.3662	-12.2429	-3.63881	16.1575	-40.4996	28.9031	38.5036	-28.1867	6.04706	SAMN06604482
PI_355906	P. sativum subsp. sativum - Primary	-24.0937	29.3128	3.86481	9.44924	-2.81657	-17.3098	13.4529	-42.8103	-14.0253	7.12652	SAMN06604483
PI_356974	P. sativum subsp. sativum - Primary	-23.1707	26.089	1.17199	19.2174	-12.1539	-1.48588	3.5584	2.64245	-7.43775	16.8612	SAMN06604484
PI_356980	P. sativum subsp. sativum - Primary	-11.788	11.3763	-11.199	-6.71378	15.3045	-36.4401	25.3918	31.6743	-34.1785	8.26067	SAMN06604485
PI_356984		19.8154	-75.601	-45.2011	8.01803	-17.5974	-29.8746	26.9282	29.612	-46.6165	13.8165	SAMN06604486
PI_356986		-9.22596	8.10772	-9.04465	-8.92586	8.66262	-45.523	27.7669	31.7235	-37.0096	8.57697	SAMN06604487
PI_356991		-6.36245	2.02998	-11.528	-13.9036	-1.65581	-43.4545	35.3279	31.0325	-43.1676	10.2278	SAMN06604488
PI_356992	P. sativum subsp. sativum - Primary	-6.13699	3.06058	-12.6801	-13.8258	-3.82604	-42.8484	35.1487	31.3778	-44.0076	9.57257	SAMN06604489
PI_357290		-9.75857	-11.6577	11.1907	-98.4366	1.19374	74.5207	28.6027	11.5602	-15.9059	25.9652	SAMN06604490
PI_357292	P. sativum subsp. sativum - Primary	-5.85719	2.50205	-11.8173	-13.8329	-2.39721	-42.586	34.1096	30.2631	-42.4169	10.8625	SAMN06604491
PI_358300		-18.8421	11.9061	5.12999	0.830919	5.80111	-21.4272	13.4314	20.8333	9.1646	0.106677	SAMN06604492
PI_358613	P. sativum subsp. abyssinicum	91.3346	-75.3369	137.402	23.0956	17.3645	4.58077	-7.41278	-6.93219	-16.2926	28.1863	SAMN06604493
PI_358620		-19.3762	19.4834	-0.471147	-6.60423	9.32684	-17.7945	13.2184	5.63054	47.0295	10.9376	SAMN06604494
PI_358633		-14.3804	6.70297	-5.30327	2.11053	8.6004	-28.0148	18.7127	27.4218	-13.6878	12.8183	SAMN06604495
PI_358640	P. sativum subsp. sativum - Primary	-18.6895	17.1734	-1.59554	-8.31953	5.20092	-14.6166	12.2068	8.3299	50.9822	7.58687	SAMN06604496
PI_365419	P. sativum subsp. sativum - Primary	-26.3788	29.483	6.01822	21.8765	-17.6563	3.0411	0.149452	-11.3142	4.25729	18.105	SAMN06604497
PI_371796	P. sativum subsp. sativum - Primary	-25.6928	29.3519	5.14618	17.482	-11.4532	6.10906	-2.11786	-10.3697	-1.99367	7.48413	SAMN06604498
PI_378157	P. sativum subsp. sativum - Primary	-25.9689	14.4827	6.94545	9.75552	17.4949	-11.5959	5.57148	24.3331	40.6209	19.4951	SAMN06604499
PI_381334		-22.6222	14.9766	9.59472	-0.293709	1.83586	0.301423	-10.1095	-29.5298	-8.49451	-7.01983	SAMN06604500
PI_393488		-10.2128	-10.891	12.3253	-100.271	0.729996	75.8016	29.7455	11.3561	-16.1858	27.3524	SAMN06604501
PI_393489		-25.6254	24.8393	6.0598	14.5584	-4.79384	4.1034	-3.59781	-18.8792	3.30098	13.3224	SAMN06604502
PI_393490		-11.3067	-2.14507	12.324	-74.027	-0.0162788	54.9367	24.0953	2.21829	-10.8684	25.7825	SAMN06604503
PI_404225		-6.03902	-4.49594	4.60425	-40.1561	-2.16685	-1.5949	-5.04287	0.0251837	9.23452	-30.7645	SAMN06604504
PI_409031		-12.7967	7.48925	14.2267	-22.1128	-3.05151	-9.58191	8.15741	-11.2709	9.39036	-36.8348	SAMN06604505
PI_411141	P. sativum subsp. sativum - Primary	-26.7565	32.9168	4.9914	27.1348	-28.408	24.845	-13.0647	-5.02305	-2.9112	12.1379	SAMN06604506
PI_411142	P. sativum subsp. sativum - Primary	-27.1744	32.5731	5.00009	28.4939	-28.1638	25.415	-15.6499	-7.22103	-7.63836	6.56913	SAMN06604507
PI_413678	P. sativum subsp. sativum - Primary	-24.8459	20.1296	5.96345	-2.02103	21.1987	-19.5234	18.094	-23.8932	-10.0228	-9.68288	SAMN06604508
PI_413683	P. sativum subsp. sativum - Primary	-28.5262	29.9592	7.29569	25.8546	-19.4734	14.7473	-3.32978	-15.1415	-3.55469	21.5087	SAMN06604509
PI_413685	P. sativum subsp. sativum - Primary	-23.1474	21.0052	5.98905	15.2955	-14.9932	10.1507	-8.58907	-20.8435	-2.96592	14.8417	SAMN06604510
PI_413688		-24.8306	20.3437	4.19657	-0.0430856	22.6062	-20.7649	16.5966	-24.7723	-10.4057	-8.89331	SAMN06604511
PI_413698	P. sativum subsp. sativum - Primary	-28.6562	33.1083	5.9356	31.1168	-27.0868	18.9399	-9.57082	-7.21644	-5.24361	16.8059	SAMN06604512
PI_413703	P. sativum subsp. sativum - Primary	-26.5067	29.1857	6.19588	22.0971	-13.547	3.83499	-3.34118	-22.6829	-3.34124	19.7637	SAMN06604513
PI_429839		1.87063	-28.4151	-21.6196	-2.02567	5.81528	-5.23166	4.75302	0.6044	25.1083	0.257846	SAMN06604514
PI_429843		-11.9222	9.79856	-0.600057	-30.639	7.82364	-15.1417	7.75021	-13.6231	6.96934	-58.5245	SAMN06604515
PI_429845		-13.6882	12.8088	-4.9991	-18.4353	5.49351	-4.72175	-4.70233	-3.32711	2.01435	-57.2307	SAMN06604516
PI_429849		-10.1216	-10.3675	12.517	-97.9906	1.06315	71.943	25.8366	10.0694	-15.1556	24.6364	SAMN06604517
PI_430702		-28.0793	30.4329	8.46081	25.692	-20.5786	8.87701	-0.595756	-17.7339	-4.9879	22.6013	SAMN06604518
PI_433560	P. fulvum	187.206	63.063	-20.8799	-0.84135	-3.32657	2.50329	3.62775	-4.41483	12.226	10.5492	SAMN06604678
PI_476409		-11.431	7.79014	5.53492	-19.6819	3.00127	-16.3953	7.17917	-13.7005	3.81727	-54.8086	SAMN06604519
PI_476410	P. sativum subsp. sativum - Primary	-26.0712	31.6956	4.52454	20.2899	-25.4651	16.3873	-11.6404	-11.1063	-4.35347	16.4079	SAMN06604520
PI_476413		-19.7463	17.7098	0.894585	-12.1299	19.7562	-18.8613	18.0218	-25.4315	-3.1303	-32.7159	SAMN06604521
PI_477371		-15.2277	8.69822	2.43258	-30.2563	0.748619	-11.3281	-27.8601	-2.30972	9.51228	-5.07062	SAMN06604522
PI_486131	P. sativum subsp. sativum - Primary	-20.9401	10.7116	-5.46771	5.2771	44.9234	-1.64526	-3.46501	4.41101	7.90175	0.259545	SAMN06604523
PI_494077	P. sativum subsp. sativum - Primary	-23.8692	19.2512	4.95524	9.88972	13.7608	-9.7277	0.822822	6.89637	11.9408	0.0996424	SAMN06604524
PI_499982		77.948	-82.7867	148.287	32.4609	9.5288	5.51942	9.20119	0.890127	-3.92132	-4.88012	SAMN06604525
PI_505059	P. sativum subsp. elatius	12.4263	-36.4947	18.7014	-62.0866	-21.4977	-41.7302	-107.093	-0.408321	12.0168	36.5766	SAMN06604526
PI_505062		-4.79	-19.0621	5.22215	-62.0266	-0.252898	37.3858	9.03795	6.61859	-7.96405	4.51962	SAMN06604527
PI_505080	P. sativum subsp. sativum - Primary	-19.8268	17.2882	-0.0595704	-5.40873	8.04502	-14.6209	8.07453	5.62632	51.1663	6.63573	SAMN06604528
PI_505108		-3.86692	-20.7075	0.492759	-61.4872	1.64879	36.1726	15.1898	10.3979	-9.52916	12.0856	SAMN06604529
PI_505122		-7.04237	-11.0426	11.7513	-81.2441	-0.93109	47.156	11.8719	9.73788	-5.9972	15.2814	SAMN06604530
PI_505127		-10.6632	2.37674	14.259	-21.8799	-2.75504	-6.28745	2.20162	-11.559	6.0143	-26.0789	SAMN06604531
PI_505144		-16.4962	9.32095	6.35346	-14.3053	4.99905	-7.18277	0.559093	-3.05747	8.5244	-4.95972	SAMN06604532
PI_508092		-24.6845	22.4112	9.16383	13.6531	-9.09839	-7.06742	7.81611	-21.2336	-0.491567	17.5739	SAMN06604245
PI_531199	P. fulvum	195.937	65.3218	-22.0919	-0.996927	-0.336995	1.81106	2.37181	0.0078752	13.3	10.5318	SAMN06604679
PI_560055	P. sativum subsp. elatius	33.0301	-36.2735	87.4523	14.6004	22.6213	-5.31087	25.2447	-4.16221	3.12039	-26.1189	SAMN06604533
PI_560056	P. sativum subsp. elatius	8.00791	-8.65461	43.3439	5.8634	12.2169	-10.1362	26.1167	0.516701	3.55988	-2.42526	SAMN06604534
PI_560058	P. sativum subsp. elatius	80.4363	-79.6031	143.709	27.7707	9.17797	2.64797	10.0364	2.62746	-2.72824	-6.51667	SAMN06604535
PI_560061	P. fulvum	198.211	70.8575	-26.692	-0.0112627	0.8211	2.621	1.22214	-0.532624	6.71174	4.94601	SAMN06604680
PI_560063_4	P. fulvum	191.652	61.9101	-17.3852	-1.00126	-0.749476	3.29659	3.81881	-1.48818	13.6718	12.1847	SAMN06604681
PI_560064	P. fulvum	195.717	67.4875	-22.9173	-1.09677	-1.3489	3.11783	3.05837	-1.59334	15.4302	11.2294	SAMN06604682
PI_560065	P. fulvum	192.822	61.9432	-16.7841	-0.345484	-1.57366	2.25288	2.66648	0.798719	16.7701	13.1822	SAMN06604683
PI_560066	P. fulvum	194.884	64.9516	-21.1126	-0.859397	0.258503	2.23068	3.13736	-0.656286	11.8068	10.6602	SAMN06604684
PI_560067_5	P. fulvum	199.01	69.8665	-26.4512	-0.513919	0.531893	2.60724	-0.129425	0.591242	4.55428	2.06086	SAMN06604685
PI_560069	P. sativum subsp. elatius	100.468	-58.6285	123.597	25.7909	11.1591	5.38982	8.27387	2.21324	0.123555	4.7937	SAMN06604536
PI_595932	P. fulvum	213.281	92.3287	-55.5995	-1.74187	10.6998	-1.40246	-16.1988	2.07819	-41.8492	-34.4394	SAMN06604686
PI_595933_1	P. fulvum	187.536	56.7286	-10.6454	0.182171	-3.06096	6.37021	6.30885	-1.01721	21.1168	16.3162	SAMN06604687
PI_595934	P. fulvum	188.262	55.7167	-10.5874	0.0347668	-2.31501	5.54276	6.49478	-1.43019	21.128	17.5771	SAMN06604688
PI_595936	P. fulvum	213.235	92.8308	-55.9306	-1.67289	10.9913	-1.67665	-16.0421	2.41027	-41.5866	-33.7329	SAMN06604689
PI_595938	P. fulvum	195.748	64.5654	-20.6035	-1.3745	-1.27703	5.57954	6.55784	-1.53651	19.5078	14.4598	SAMN06604690
PI_595939	P. fulvum	199.081	71.8776	-28.7424	-2.06303	0.989218	3.14175	1.1896	-0.326551	7.31243	5.59876	SAMN06604691
PI_595940	P. fulvum	195.351	67.4176	-23.0158	-2.06885	-1.71641	1.68105	3.27938	-1.20723	16.1487	13.4211	SAMN06604692
PI_595941	P. fulvum	190.484	57.4798	-13.0549	0.506147	-2.28338	2.93648	3.52884	-0.374252	19.4828	15.8055	SAMN06604693
PI_595943	P. fulvum	200.852	73.6977	-30.782	-2.00032	2.44616	3.68816	0.779864	-0.769458	4.24318	4.19052	SAMN06604694
PI_595944	P. fulvum	197.701	68.9416	-25.3363	-0.659438	-0.00152482	2.27739	0.668054	-0.0398585	8.61809	6.58002	SAMN06604695
PI_595948	P. fulvum	213.628	92.1275	-55.2265	-1.59721	10.9657	-1.21966	-16.0763	2.38793	-41.3655	-33.4369	SAMN06604696
PI_595953	P. fulvum	195.983	65.4756	-21.027	-1.99527	-1.81826	5.55944	7.00011	-1.79106	18.5176	14.0856	SAMN06604697
PI_601426		-25.9799	29.6163	4.65503	20.9701	-18.2456	11.7572	-8.0319	-14.7122	-3.62786	11.033	SAMN06604249
PI_601516		-25.2407	26.7844	3.83447	9.16188	-1.6282	-10.9345	7.98929	-56.9534	-19.4737	4.00848	SAMN06604537
PI_614141		-26.2073	33.3844	3.86125	27.8277	-22.8018	17.8905	-9.52834	-14.1138	-11.0394	10.3162	SAMN06604250
PI_618586		-27.0549	33.0063	4.35061	29.0971	-28.5227	27.2529	-17.5066	-8.01055	-10.6517	6.69361	SAMN06604610
PI_619079	USDA-ARS	-22.2518	19.9784	6.55429	3.10489	-1.1433	-4.05979	-1.94802	-4.6814	5.54746	3.65833	SAMN06604538
PI_639957	P. sativum subsp. elatius	69.6225	-60.0859	74.9387	4.57489	0.48249	-9.15405	-24.793	-0.582042	-10.0482	-0.999645	SAMN06604637
PI_639959	P. sativum subsp. elatius	54.938	-60.8174	62.4189	-6.05302	-3.47204	-11.9748	-28.6834	-0.848183	-6.37268	-2.0485	SAMN06604636
PI_639962		40.4329	-73.3573	77.0828	-11.5119	-1.46529	-24.2506	-63.2278	2.65891	-35.8688	-8.27652	SAMN06604539
PI_639964		25.2147	-71.325	53.7117	-22.3095	-1.01884	-29.1221	-78.7013	-0.479205	-45.1738	-4.34306	SAMN06604540
PI_639967		29.7979	-126.224	-52.8425	7.46804	-56.5593	-16.2114	20.9534	10.1626	-29.1189	1.58983	SAMN06604541
PI_639968		28.8076	-126.08	-43.1288	7.37599	-50.8241	-13.2826	14.2764	9.48737	-30.6705	2.18945	SAMN06604542
PI_639969		28.3849	-115.783	-50.8892	10.7348	-49.6528	-19.698	22.8646	17.12	-37.5737	3.41206	SAMN06604543
PI_639974	P. sativum subsp. elatius	-11.9768	-16.8311	29.1105	-4.99468	8.86524	-17.1929	-10.8742	21.3903	12.689	-12.423	SAMN06604544
PI_639976		-14.7032	0.529521	10.5103	-67.4459	7.52518	47.7071	20.1689	-9.26131	-13.1039	16.6254	SAMN06604545
PI_639977		-12.9622	-4.59073	12.8005	-57.3274	0.664232	32.0208	10.794	5.10007	2.78076	8.707	SAMN06604546
PI_639980		-14.4459	1.09264	10.7569	-65.7891	5.5886	44.5515	19.3788	-9.65634	-11.325	14.1592	SAMN06604547
PI_639981		-10.5341	-9.27711	10.7748	-88.7361	1.57294	58.5279	20.4984	7.61975	-13.5206	19.2828	SAMN06604548
PI_664469		-26.2098	17.1307	5.27911	9.7493	14.2716	-10.5307	8.82468	26.1905	16.0452	10.2523	SAMN06604255
PS0010128	USDA-ARS	-26.3458	29.2743	5.10605	14.64	-10.2118	-3.55187	0.163479	-37.1768	-14.5657	6.88645	SAMN06604549
PS0010946	USDA-ARS	-23.806	25.5134	2.1761	3.17017	6.69524	-11.0913	6.06175	-50.4066	-19.6173	3.92179	SAMN06604550
PS02101137	USDA-ARS	-26.3304	24.5862	4.19788	11.7735	0.966614	-3.22306	1.22296	-37.5996	-14.8665	-1.26076	SAMN06604551
PS03101445	USDA-ARS	-22.7166	23.0152	4.69142	16.6052	-6.61759	-10.7361	6.59218	-35.5337	-17.7595	12.8209	SAMN06604552
PS03101822	USDA-ARS	-26.0091	25.6807	4.64288	14.9314	-1.33707	-4.86645	1.79467	-32.2986	-19.0469	5.70576	SAMN06604553
PS04100462	USDA-ARS	-24.3376	29.2007	4.59026	15.2043	-17.8716	2.8271	-0.971572	-36.2419	-20.3953	15.6161	SAMN06604554
PS04100710	USDA-ARS	-23.0971	26.9989	3.6124	7.73391	-0.304876	-10.9416	9.36146	-48.6391	-17.6117	-3.1551	SAMN06604555
PS05100120	USDA-ARS	-23.958	27.069	3.0702	19.323	-18.5898	0.0452288	2.52913	-34.3239	-22.8594	10.786	SAMN06604556
PS05100522	USDA-ARS	-26.2535	28.3284	6.54777	13.7223	-7.43311	-4.24879	4.38228	-47.9685	-14.0156	14.2481	SAMN06604557
PS05100632	USDA-ARS	-23.4409	30.1187	3.94499	10.9963	-11.0007	-2.14756	3.15993	-42.6825	-16.6053	7.09882	SAMN06604558
PS05100735	USDA-ARS	-22.381	28.9888	4.55891	16.4016	-19.3997	3.65766	0.000850726	-35.8979	-21.0389	14.5654	SAMN06604559
PS05100736	USDA-ARS	-22.3815	28.0542	4.95648	15.2158	-19.4741	2.089	-0.937466	-35.9958	-20.4825	13.2042	SAMN06604560
PS05100840	USDA-ARS	-23.7524	27.527	5.78014	5.87221	-6.25336	-11.8949	8.75276	-44.6381	-19.7048	16.4104	SAMN06604561
PS05101142	USDA-ARS	-21.7384	24.1853	5.22894	6.19971	-10.8367	-7.02363	-0.446382	-28.0647	-14.379	-6.55627	SAMN06604562
PS05101240	USDA-ARS	-17.8406	3.30105	-8.22991	13.4543	15.4823	7.58186	-7.39999	-30.2507	-9.73559	5.67468	SAMN06604563
PS06100490	USDA-ARS	-24.2508	28.5345	3.93596	13.4817	-10.4633	-4.87831	2.29575	-37.2023	-16.0599	11.3833	SAMN06604564
PS06100542	USDA-ARS	-24.6372	29.116	3.66961	16.0599	-14.8653	-1.49237	1.95319	-38.8404	-21.1863	8.18661	SAMN06604565
PS06100617	USDA-ARS	-27.5084	26.7983	7.79272	14.73	-10.6303	-0.988384	5.76237	-43.9552	-13.919	15.3609	SAMN06604566
PS06100760	USDA-ARS	-25.4473	28.6542	4.21653	14.6517	-8.30542	-5.67576	2.12863	-41.1991	-15.6475	13.004	SAMN06604567
PS06101004	USDA-ARS	-23.9515	26.7785	3.17156	13.8575	-3.15649	-5.43603	2.01363	-33.107	-20.7427	3.23995	SAMN06604568
PS06101043	USDA-ARS	-25.2617	28.9391	5.1571	17.2386	-6.79519	-2.30501	2.38889	-26.4949	-16.6554	9.18608	SAMN06604569
PS06101119	USDA-ARS	-20.058	13.1861	7.0583	-3.62271	2.22591	-8.25202	1.03217	-19.2479	0.147138	-5.95209	SAMN06604570
PS06101338	USDA-ARS	-25.3776	28.561	3.19042	7.12931	2.10283	-13.8224	7.16036	-53.4951	-22.8474	3.72961	SAMN06604571
PS06310024W	USDA-ARS	-17.1346	15.3659	5.8426	-23.0372	-17.8627	23.1096	6.23221	-9.23847	-15.3671	12.3758	SAMN06604572
PS07100170	USDA-ARS	-24.5801	26.9285	3.27627	6.12615	2.15196	-10.8861	8.90448	-51.2213	-17.7668	7.56074	SAMN06604573
PS07100396	USDA-ARS	-23.0641	26.4926	8.40273	6.64504	-10.2587	-4.99899	4.85455	-34.857	-12.7154	4.87022	SAMN06604574
PS07100470	USDA-ARS	-20.1911	27.0146	2.20613	0.644769	-8.49164	-7.54647	5.62995	-42.1415	-13.2129	-1.874	SAMN06604575
PS07100471	USDA-ARS	20.8295	35.4115	-4.21357	3.42831	-11.7461	-2.55057	3.59917	-28.056	-10.6619	0.277049	SAMN06604576
PS07100474	USDA-ARS	-17.845	26.4039	0.504163	-1.63483	-10.4357	-0.593782	5.68526	-23.0582	-11.8287	1.44454	SAMN06604577
PS07100480	USDA-ARS	-20.0771	27.707	3.28911	1.36908	-8.63038	-6.50253	5.60492	-43.7242	-14.471	-1.27012	SAMN06604578
PS07100914	USDA-ARS	-23.2182	21.9859	-0.212038	10.1841	1.21193	-1.33909	-1.43401	-28.0142	-8.53252	6.28015	SAMN06604579
S1047	OSU	-24.8727	31.5576	1.77731	27.7335	-28.1687	16.3735	-15.3656	17.9758	-0.188539	-2.36276	SAMN06604580
S1081	OSU	-27.6055	28.0287	1.73635	34.0916	-31.1125	40.4116	-28.293	36.6781	-1.90208	-23.2419	SAMN06604581
S1086	OSU	-27.0032	28.8671	1.76343	34.0415	-33.392	41.389	-28.4872	34.7673	-3.69096	-23.6641	SAMN06604582
S1120_6	OSU	-25.7681	28.9849	0.560896	32.2973	-32.7924	43.7783	-27.6952	30.5472	-9.9587	-26.0903	SAMN06604583
S1188	OSU	-25.2632	29.0371	0.29459	36.9997	-35.5215	44.6355	-27.962	36.1651	-5.58989	-23.3557	SAMN06604584
S1195	OSU	-25.5683	30.4124	0.445973	36.6577	-35.3023	44.3246	-27.6925	35.526	-5.00202	-22.2402	SAMN06604585
S1208	OSU	-25.8884	27.7215	3.69549	35.0142	-32.6762	42.3575	-26.2219	32.708	-7.26489	-23.6481	SAMN06604586
S1306	OSU	-27.0872	29.5167	1.05775	33.5366	-28.8941	39.0736	-23.054	24.7068	-8.56582	-17.109	SAMN06604587
S1364_4	OSU	-24.3612	29.5663	0.35619	36.0527	-35.8081	41.0556	-26.3358	32.3788	-9.51337	-19.6155	SAMN06604588
S1397	OSU	-24.6106	29.5757	-0.807371	35.5926	-33.6654	42.0053	-25.8284	32.1634	-7.77544	-19.0333	SAMN06604589
S1430	OSU	-25.0447	25.8681	-0.705704	25.3017	-8.83961	11.5198	-15.5764	34.5017	9.8	-6.59604	SAMN06604590
S1431	OSU	-24.617	27.3403	-1.28702	25.0335	-14.333	15.1827	-15.1221	26.3597	4.32303	-9.31988	SAMN06604591
S1432	OSU	-25.2991	27.485	-2.58503	26.0512	-8.24946	13.5522	-16.8782	34.857	9.43068	-7.39424	SAMN06604592
S1456	OSU	-23.2386	28.9595	1.67104	27.0445	-19.783	20.9517	-9.29023	1.28054	-10.0476	-8.63932	SAMN06604593
S1516	OSU	-26.3452	21.9296	8.59459	34.0754	-23.9231	31.5867	-14.3229	37.3741	0.105497	-11.2852	SAMN06604594
S1544	OSU	-26.6565	22.1862	5.95671	28.161	-20.888	26.952	-16.058	26.6493	2.93143	-14.5648	SAMN06604595
S1553	OSU	-26.0671	22.7742	6.60044	35.5263	-27.3005	33.2708	-16.2782	40.9582	0.152083	-12.7134	SAMN06604596
S1558	OSU	-26.0707	22.184	7.13078	36.7672	-25.4209	31.3111	-17.0986	40.1958	-1.46757	-11.6327	SAMN06604597
S1561	OSU	-25.357	27.681	2.3023	35.9559	-27.2406	35.0522	-19.4216	31.4711	-2.34168	-11.1382	SAMN06604598
S1573	OSU	-26.9778	32.9302	1.78787	33.3077	-23.3357	29.6248	-15.5052	18.8865	-3.84409	-5.55195	SAMN06604599
S158	OSU	-22.5056	24.0393	-0.661898	25.7955	-25.7788	25.3837	-24.6449	25.4317	2.13453	-21.04	SAMN06604600
S1586	OSU	-25.2719	28.0968	2.82885	38.3737	-33.3039	36.71	-23.3608	27.9731	-7.09412	-10.8089	SAMN06604601
S1587	OSU	-21.6012	23.3846	1.71322	26.0327	-27.3101	21.3133	-11.3841	15.7398	-2.15183	-2.28262	SAMN06604602
S1591	OSU	-25.0319	27.126	2.76663	30.9193	-31.6123	38.7945	-22.1285	28.5853	-7.29368	-17.0769	SAMN06604603
S718	OSU	-25.1186	29.0327	1.40323	30.307	-27.4155	27.6015	-23.8717	29.867	2.2937	-12.9984	SAMN06604604
S859	OSU	-25.216	29.0759	1.97147	36.5201	-34.7416	41.8223	-26.2266	33.5753	-11.748	-21.2135	SAMN06604605
S875_1	OSU	-24.5728	28.0523	-0.824288	32.7777	-33.7208	32.7327	-24.7048	36.6021	-1.68918	-21.9762	SAMN06604606
S906	OSU	-23.7627	27.2345	-1.45564	32.6068	-27.4996	36.5512	-28.0565	41.2021	-4.70235	-25.9867	SAMN06604607
S947	OSU	-26.1318	28.7889	1.5293	33.3003	-27.9132	34.4687	-20.0562	22.7954	-6.8036	-11.1699	SAMN06604608
S973	OSU	-23.1722	29.1165	-0.376877	34.7502	-33.6301	36.2763	-25.5981	34.8707	-8.56059	-22.6075	SAMN06604609
W6_10096		-25.1067	26.7012	3.71255	5.36873	3.78634	-15.7799	9.86874	-53.3781	-20.1022	5.78536	SAMN06604246
W6_10925	P. sativum subsp. elatius	3.6951	-28.2114	26.375	-11.0111	6.58108	-22.9768	-33.1261	7.59811	-19.0687	-3.9254	SAMN06604611
W6_12723		-11.2986	-1.73362	13.5886	-62.2402	1.15184	34.3111	17.3045	2.81959	-5.65564	-8.96482	SAMN06604612
W6_12738		-10.0147	-10.3487	11.412	-97.5892	1.71293	71.2636	26.0763	8.56175	-14.6936	26.1596	SAMN06604613
W6_12739		-19.1483	9.99199	6.03038	-1.15675	9.91943	-3.09729	-4.85109	9.90207	9.13398	-7.50526	SAMN06604614
W6_15008	P. sativum subsp. elatius	-2.95107	4.25995	26.2674	3.03039	-5.08521	6.82568	1.96118	-14.8081	-3.70087	-0.718803	SAMN06604615
W6_15009	P. sativum subsp. elatius	3.92182	-36.8258	34.8107	-15.9708	1.69496	-23.4098	-24.0514	8.79154	-5.301	-24.2754	SAMN06604616
W6_15010	P. sativum subsp. elatius	11.8907	-42.3103	37.904	-19.1905	-1.11981	-18.5818	-33.4405	-2.98061	-13.7315	-35.2972	SAMN06604617
W6_15019	P. sativum subsp. elatius	12.2029	-38.2769	18.6011	-55.9452	-16.0207	-30.0778	-80.9131	-1.25127	3.29083	19.5767	SAMN06604618
W6_15028		2.77534	-35.4285	11.3788	-31.3592	-10.3315	-5.14929	-13.4712	-8.3662	9.41822	-28.7685	SAMN06604619
W6_15041	P. sativum subsp. abyssinicum	91.0336	-73.6086	131.822	23.1381	16.7369	3.45221	-8.14484	-5.7261	-15.349	25.2463	SAMN06604620
W6_15043	P. sativum subsp. elatius	-12.3864	9.82413	2.51131	-36.7274	-4.21979	-14.4819	-8.67769	-7.27272	7.10263	-28.2205	SAMN06604621
W6_15044	P. sativum subsp. elatius	12.2233	-36.2242	16.5368	-56.5168	-17.0182	-30.9079	-78.8545	-2.78046	3.18736	18.1873	SAMN06604622
W6_15045	P. fulvum	213.604	91.9914	-54.9086	-1.19153	10.8574	-1.37189	-15.8931	1.76179	-41.2603	-33.6643	SAMN06604698
W6_15046	P. fulvum	213.748	92.6218	-55.6773	-1.34532	10.9687	-2.10856	-16.6416	2.41251	-43.1503	-35.5099	SAMN06604699
W6_15047	P. sativum subsp. elatius	2.778	-15.2258	7.00178	-69.2311	-17.3351	-52.2081	-122.811	3.87115	20.2091	48.9111	SAMN06604623
W6_15048	P. sativum subsp. elatius	-26.8441	7.88827	13.9028	0.448904	13.2047	-13.681	5.4939	19.3816	28.1423	4.15607	SAMN06604624
W6_15163		-28.6228	18.3013	12.905	23.288	-3.27419	10.7947	-1.59062	23.9659	14.0263	1.08563	SAMN06604625
W6_17293		32.0389	-125.522	-52.0172	10.0591	-42.2727	-2.84799	12.0407	-1.43873	-7.44496	0.848745	SAMN06604626
W6_20025		26.3091	-71.8081	55.6481	-23.5214	-0.143279	-29.4096	-79.1056	1.41074	-45.7616	-4.10147	SAMN06604627
W6_20026		26.9746	-73.4424	55.1736	-22.1222	-3.97474	-30.6512	-77.726	-0.362342	-45.3725	-5.59601	SAMN06604628
W6_24570		40.6875	-73.965	77.5583	-11.8508	-3.048	-22.5788	-63.5582	1.20493	-33.7702	-8.84607	SAMN06604629
W6_26109	P. sativum subsp. elatius	94.6269	-52.1944	101.124	15.6236	2.89953	-3.9733	-8.83266	3.04928	-2.58361	-1.21919	SAMN06604630
W6_26127	P. sativum subsp. elatius	94.8572	-53.7193	100.028	14.7331	1.56855	-2.1128	-4.19328	4.1359	-0.506162	-0.296004	SAMN06604631
W6_26154		-29.5549	8.74489	17.089	8.9845	16.8913	-9.50262	2.55063	38.0267	33.8593	6.63527	SAMN06604632
W6_26157		-26.5769	14.0111	10.8319	3.61154	12.8899	-14.7762	8.35862	28.8048	31.712	9.7543	SAMN06604633
W6_26160		-29.9558	8.03604	18.6405	9.74889	16.7424	-9.66112	3.60502	37.506	34.826	3.57989	SAMN06604634
W6_26161		-27.1027	14.4547	9.99268	4.57352	13.1795	-14.0475	7.83482	29.1924	32.4171	9.61781	SAMN06604635
W6_31707		-25.0599	22.2181	4.16753	7.06658	1.0283	-12.0383	7.2426	-16.3026	-6.16636	12.6046	SAMN06604638
W6_34960		-13.3871	-3.94588	1.83491	1.58669	-1.47933	-6.12639	0.736653	-14.8918	2.02397	-8.44905	SAMN06604251
W6_39729		-24.0605	26.7965	5.29115	22.3207	-24.3236	4.97212	-0.428309	-22.0269	-18.3045	13.3214	SAMN06604639
W6_44566		-9.26867	-25.7121	-33.8758	18.6421	71.9478	12.5397	-19.236	5.07171	-8.15592	3.80392	SAMN06604640
W6_44573		13.6345	-87.1673	-51.8266	27.2553	46.8078	19.7712	-11.7527	-7.3381	-8.9131	5.00783	SAMN06604641
W6_44574		16.1568	-84.6076	-53.4605	19.5505	31.912	15.5995	-2.81534	-9.39897	-3.18274	0.555617	SAMN06604642
W6_44578		-15.6412	-12.0737	-25.7436	21.5154	67.2061	5.16831	-8.44375	13.3014	-17.0729	4.23778	SAMN06604643
W6_44579		1.89501	-60.116	-44.8003	25.6548	73.4165	30.777	-21.2389	-14.1549	-3.87351	-0.314285	SAMN06604644
W6_44580		29.9124	-124.903	-65.9215	18.6431	-11.1993	14.9937	-1.17737	-15.7391	8.72704	-1.37694	SAMN06604645
W6_44581		-9.21221	-30.8442	-36.8549	21.8784	81.8249	23.49	-21.5955	-5.84983	-0.324571	1.67101	SAMN06604646
W6_44582		7.59981	-72.3591	-53.4358	21.4486	56.8387	27.4188	-21.5713	-15.6602	3.32848	-3.19757	SAMN06604647
W6_44583		3.30373	-63.9806	-49.81	23.3737	68.7929	33.2314	-22.6877	-15.4428	-4.26471	-3.41265	SAMN06604648
W6_44642		17.6633	-92.1956	-55.5365	18.6609	16.197	9.35365	-4.06564	-5.58682	-9.65889	1.4848	SAMN06604649
W6_44711		-9.43745	-33.4105	-42.2676	27.6877	95.0976	32.2453	-32.4854	-9.04044	-11.9875	2.64416	SAMN06604650
W6_44712		1.726	-59.9176	-43.8016	26.4013	51.8463	26.9769	-22.1513	-6.74841	3.70898	1.87404	SAMN06604651
W6_44713		3.63978	-67.393	-54.5069	27.1265	69.9585	32.8219	-27.0117	-15.8468	-6.97956	-0.202108	SAMN06604652
W6_44714		-9.03497	-32.3875	-40.8056	26.0943	92.3719	30.5904	-30.8268	-8.94072	-10.547	3.2587	SAMN06604653
W6_44715		-8.76417	-35.3523	-42.1109	27.0994	93.3007	31.7673	-31.7726	-9.96687	-11.8635	2.20854	SAMN06604654
W6_44716		-9.2422	-34.2526	-41.7827	26.3377	92.4452	31.5765	-32.0914	-9.6871	-10.1592	2.03475	SAMN06604655
W6_44717		9.47445	-55.8472	-21.2375	-0.402087	12.5047	1.3056	-8.74819	-5.66498	-5.52095	-13.57	SAMN06604656
W6_44718		-1.15393	-53.4562	-40.7761	24.2056	67.3963	16.1272	-17.0128	-2.13448	-13.7813	6.599	SAMN06604657
W6_44719		4.72439	-65.0641	-44.7328	22.3556	63.8599	22.8503	-19.0434	-13.2341	-8.83914	3.06931	SAMN06604658
W6_44720		-18.628	0.221785	-21.6941	17.2591	69.7327	-2.3409	-8.35687	15.5975	-19.0143	3.43486	SAMN06604659
W6_44721		-7.23427	-39.6837	-39.5624	22.4244	79.2294	26.8946	-22.6119	-6.91923	-8.26072	1.57801	SAMN06604660
W6_44722		-0.712543	-52.4208	-46.1711	19.1251	66.7367	23.4193	-22.5423	-11.1945	-9.18027	0.329423	SAMN06604661
W6_44723		-8.65664	-36.0402	-38.245	21.911	79.3366	25.892	-23.0481	-9.40293	-4.79566	1.22716	SAMN06604662
W6_44724		-2.57764	-45.6001	-39.3042	25.8721	64.0102	20.9754	-13.6863	0.31534	-11.066	0.759669	SAMN06604663
W6_44725		24.7154	-112.453	-59.811	21.3745	9.23151	19.5711	-8.11367	-18.5743	6.96352	-5.72993	SAMN06604664
W6_44726		25.0616	-112.212	-62.7692	21.0589	7.91729	19.7651	-7.83327	-17.9855	6.70928	-4.55285	SAMN06604665
W6_44765		-9.13424	-30.1415	-31.5693	14.4905	56.5287	19.2543	-14.5218	5.99158	5.79429	9.08385	SAMN06604666
W6_44766		-23.624	30.3985	5.30716	13.3925	-11.1838	-7.11813	11.9638	-19.4913	-3.52559	12.5142	SAMN06604667
W6_44767		-10.2528	-27.6882	-32.0487	23.3212	68.562	14.9243	-18.4231	3.94669	-4.2166	10.3798	SAMN06604668
W6_44768		-11.925	-21.9026	-21.48	14.1909	46.0835	15.5978	-13.24	-0.848402	-2.58397	-11.6293	SAMN06604669
W6_44769		-23.1815	10.7607	-0.0578448	12.6462	14.1099	-10.0599	12.2481	18.6201	13.7711	9.6726	SAMN06604670
W6_44770		-7.49611	-32.2098	-34.5067	13.9612	56.6401	18.2368	-17.2406	4.76457	5.23079	9.08214	SAMN06604671
W6_44773		-16.5573	-7.83804	-27.2215	21.5803	75.4887	10.5469	-14.786	5.61783	-15.644	5.33641	SAMN06604672
W6_44774		-5.61737	-38.548	-38.1256	21.0012	54.8775	5.27726	-3.73655	10.238	-19.2317	12.606	SAMN06604673
W6_44775		-5.91922	-40.7033	-41.3844	25.5208	80.4649	23.4792	-19.5051	-2.90418	-9.13613	3.78306	SAMN06604674
