# Supplementary material for: A community resource for exploring and utilizing genetic diversity in the USDA pea single plant plus collection
Source: Hortic Res. 2017 Apr 26;4:17017–. doi: 10.1038/hortres.2017.17 (PMC5405346; doi:10.1038/hortres.2017.17)
Supplement: Supplementary Table S3 [file hortres201717-s4.xlsx]

## Sheet: Sheet1
SNP	P-value
TP118317	1.60704e-27
TP9318	1.16343e-24
TP1098	3.56808e-17
TP129795	6.46051e-14
TP48911	4.01314e-13
TP39634	5.16652e-12
56652_13	5.57664e-12
TP121376	7.7992e-11
27602_5	4.21655e-10
10825_22	4.75707e-10
TP117383	5.19539e-10
TP131253	5.34408e-09
TP100211	1.16165e-08
TP100034	4.94804e-08
TP59891	5.39941e-08
TP89458	7.50711e-08
TP58169	9.76563e-08
TP136285	1.06854e-07
TP178911	1.08039e-07
TP77537	1.55421e-07
TP95521	1.915e-07
TP192130	2.51058e-07
TP22311	3.51765e-07
TP2218	6.23844e-07
TP14965	7.20767e-07
