# Supplementary material for: A community resource for exploring and utilizing genetic diversity in the USDA pea single plant plus collection
Source: Hortic Res. 2017 Apr 26;4:17017–. doi: 10.1038/hortres.2017.17 (PMC5405346; doi:10.1038/hortres.2017.17)
Supplement: Supplementary Table S4 [file hortres201717-s5.xlsx]

## Sheet: Sheet1
Query ID	Subject ID	Percent Identity	Alignment Length	Mismatches	Gap Openings	Query Start	Query End	Subject Start	Subject End	E-value	Bitscore
TP95521	M. truncatula_chr1	93.75	64	4	0	1	64	29901499	29901562	3e-19	95.6
TP100034	M. truncatula_chr1	93.44	61	4	0	1	61	29895955	29896015	2e-17	89.7
TP58169	M. truncatula_chr1	92.19	64	5	0	1	64	31686477	31686414	8e-17	87.7
TP2218	M. truncatula_chr1	90.62	64	6	0	1	64	32255876	32255813	2e-14	79.8
TP100211	M. truncatula_chr1	92.31	52	4	0	1	52	32094906	32094957	5e-12	71.9
TP14965	M. truncatula_chr1	89.66	58	6	0	1	58	22089206	22089263	7e-11	67.9
TP131253	M. truncatula_chr1	88.14	59	7	0	1	59	29895957	29895899	4e-09	61.9
TP178911	M. truncatula_chr1	89.8	49	5	0	1	49	32169078	32169030	7e-08	58
TP121376	M. truncatula_chr1	88.46	52	6	0	7	58	29583515	29583464	3e-07	56
Query ID	Subject ID	Percent Identity	Alignment Length	Mismatches	Gap Openings	Query Start	Query End	Subject Start	Subject End	E-value	Bitscore
PI_269818_bHLH_GU132941.1	M. truncatula_chr1	81.42	942	112	11	10757	11656	32097121	32096201	2e-137	496
PI_269818_bHLH_GU132941.1	M. truncatula_chr1	90.73	248	23	0	1128	1375	32102790	32102543	3e-81	309
PI_269818_bHLH_GU132941.1	M. truncatula_chr1	87.32	205	23	1	4477	4681	32099175	32098974	3e-47	196
PI_269818_bHLH_GU132941.1	M. truncatula_chr1	94.32	88	5	0	946	1033	32103600	32103513	9e-29	135
PI_269818_bHLH_GU132941.1	M. truncatula_chr1	90.65	107	10	0	4788	4894	32098858	32098752	4e-28	133
PI_269818_bHLH_GU132941.1	M. truncatula_chr1	93.15	73	5	0	4169	4241	32099581	32099509	8e-20	105
PI_269818_bHLH_GU132941.1	M. truncatula_chr4	91.89	74	6	0	6371	6444	16821419	16821346	5e-18	99.6
PI_269818_bHLH_GU132941.1	M. truncatula_chr1	86.67	105	14	0	3607	3711	32100004	32099900	2e-17	97.6
PI_269818_bHLH_GU132941.1	M. truncatula_chr3	82.8	157	27	0	6288	6444	37695831	37695675	2e-17	97.6
PI_269818_bHLH_GU132941.1	M. truncatula_chr5	91.78	73	6	0	6374	6446	9515782	9515854	2e-17	97.6
PI_269818_bHLH_GU132941.1	M. truncatula_chr3	93.75	64	4	0	6381	6444	30190732	30190669	8e-17	95.6
PI_269818_bHLH_GU132941.1	M. truncatula_chr4	90	80	8	0	6365	6444	36985813	36985892	8e-17	95.6
PI_269818_bHLH_GU132941.1	M. truncatula_chr4	93.75	64	4	0	6381	6444	49176012	49175949	8e-17	95.6
PI_269818_bHLH_GU132941.1	M. truncatula_chr3	93.55	62	4	0	6383	6444	51838029	51837968	1e-15	91.7
PI_269818_bHLH_GU132941.1	M. truncatula_chr1	92.19	64	5	0	6381	6444	6160534	6160471	2e-14	87.7
PI_269818_bHLH_GU132941.1	M. truncatula_chr2	88.1	84	10	0	6361	6444	8947142	8947059	2e-14	87.7
PI_269818_bHLH_GU132941.1	M. truncatula_chr2	92.19	64	5	0	6381	6444	39691533	39691596	2e-14	87.7
PI_269818_bHLH_GU132941.1	M. truncatula_chr5	92.19	64	5	0	6381	6444	27580643	27580706	2e-14	87.7
PI_269818_bHLH_GU132941.1	M. truncatula_chr5	92.19	64	5	0	6381	6444	32440184	32440247	2e-14	87.7
PI_269818_bHLH_GU132941.1	M. truncatula_chr6	88.1	84	10	0	6361	6444	23142690	23142773	2e-14	87.7
PI_269818_bHLH_GU132941.1	M. truncatula_chr7	88.1	84	10	0	6361	6444	22738731	22738814	2e-14	87.7
PI_269818_bHLH_GU132941.1	M. truncatula_chr7	92.19	64	5	0	6381	6444	24516368	24516305	2e-14	87.7
PI_269818_bHLH_GU132941.1	M. truncatula_chr1	89.19	74	8	0	6371	6444	31042830	31042903	3e-13	83.8
PI_269818_bHLH_GU132941.1	M. truncatula_chr3	89.19	74	8	0	6371	6444	8679136	8679063	3e-13	83.8
PI_269818_bHLH_GU132941.1	M. truncatula_chr4	89.19	74	8	0	6371	6444	42517726	42517653	3e-13	83.8
PI_269818_bHLH_GU132941.1	M. truncatula_chr2	87.06	85	11	0	6365	6449	34438087	34438003	1e-12	81.8
PI_269818_bHLH_GU132941.1	M. truncatula_chr3	89.04	73	8	0	6368	6440	30861425	30861497	1e-12	81.8
PI_269818_bHLH_GU132941.1	M. truncatula_chr6	94.34	53	3	0	6392	6444	1063663	1063611	1e-12	81.8
PI_269818_bHLH_GU132941.1	M. truncatula_chr8	87.06	85	11	0	6360	6444	1875686	1875602	1e-12	81.8
PI_269818_bHLH_GU132941.1	M. truncatula_chr1	84.26	108	17	0	6337	6444	978976	978869	5e-12	79.8
PI_269818_bHLH_GU132941.1	M. truncatula_chr1	86.9	84	11	0	6361	6444	917047	917130	5e-12	79.8
PI_269818_bHLH_GU132941.1	M. truncatula_chr1	87.5	80	10	0	6361	6440	23169088	23169009	5e-12	79.8
PI_269818_bHLH_GU132941.1	M. truncatula_chr1	90.62	64	6	0	6381	6444	26093437	26093500	5e-12	79.8
PI_269818_bHLH_GU132941.1	M. truncatula_chr1	90.62	64	6	0	6381	6444	28749034	28749097	5e-12	79.8
PI_269818_bHLH_GU132941.1	M. truncatula_chr1	90.62	64	6	0	6381	6444	36701964	36702027	5e-12	79.8
PI_269818_bHLH_GU132941.1	M. truncatula_chr1	90.62	64	6	0	6381	6444	36718068	36718131	5e-12	79.8
PI_269818_bHLH_GU132941.1	M. truncatula_chr1	90.62	64	6	0	6381	6444	39864154	39864217	5e-12	79.8
PI_269818_bHLH_GU132941.1	M. truncatula_chr2	86.9	84	11	0	6361	6444	17695353	17695436	5e-12	79.8
PI_269818_bHLH_GU132941.1	M. truncatula_chr2	90.62	64	6	0	6381	6444	16377726	16377663	5e-12	79.8
PI_269818_bHLH_GU132941.1	M. truncatula_chr2	90.62	64	6	0	6381	6444	16805924	16805987	5e-12	79.8
PI_269818_bHLH_GU132941.1	M. truncatula_chr2	90.62	64	6	0	6381	6444	16845205	16845268	5e-12	79.8
PI_269818_bHLH_GU132941.1	M. truncatula_chr2	91.67	60	5	0	6381	6440	43410469	43410528	5e-12	79.8
PI_269818_bHLH_GU132941.1	M. truncatula_chr3	86.9	84	11	0	6361	6444	37773056	37772973	5e-12	79.8
PI_269818_bHLH_GU132941.1	M. truncatula_chr3	86.9	84	11	0	6361	6444	53560240	53560323	5e-12	79.8
PI_269818_bHLH_GU132941.1	M. truncatula_chr3	90.62	64	6	0	6381	6444	12736644	12736581	5e-12	79.8
PI_269818_bHLH_GU132941.1	M. truncatula_chr3	90.62	64	6	0	6381	6444	24569172	24569109	5e-12	79.8
PI_269818_bHLH_GU132941.1	M. truncatula_chr3	90.62	64	6	0	6381	6444	37311993	37312056	5e-12	79.8
PI_269818_bHLH_GU132941.1	M. truncatula_chr3	90.62	64	6	0	6381	6444	43253935	43253872	5e-12	79.8
PI_269818_bHLH_GU132941.1	M. truncatula_chr3	88.89	72	8	0	6381	6452	49830172	49830243	5e-12	79.8
PI_269818_bHLH_GU132941.1	M. truncatula_chr4	90.62	64	6	0	6381	6444	7061742	7061679	5e-12	79.8
PI_269818_bHLH_GU132941.1	M. truncatula_chr4	90.62	64	6	0	6381	6444	28500969	28500906	5e-12	79.8
PI_269818_bHLH_GU132941.1	M. truncatula_chr5	90.62	64	6	0	6381	6444	6315847	6315784	5e-12	79.8
PI_269818_bHLH_GU132941.1	M. truncatula_chr5	91.67	60	5	0	6381	6440	7827996	7827937	5e-12	79.8
PI_269818_bHLH_GU132941.1	M. truncatula_chr5	90.62	64	6	0	6381	6444	31655096	31655159	5e-12	79.8
PI_269818_bHLH_GU132941.1	M. truncatula_chr5	90.62	64	6	0	6381	6444	40530294	40530231	5e-12	79.8
PI_269818_bHLH_GU132941.1	M. truncatula_chr6	88.89	72	8	0	6371	6442	13087563	13087634	5e-12	79.8
PI_269818_bHLH_GU132941.1	M. truncatula_chr7	90.62	64	6	0	6381	6444	7463263	7463326	5e-12	79.8
PI_269818_bHLH_GU132941.1	M. truncatula_chr7	90.62	64	6	0	6381	6444	34947550	34947613	5e-12	79.8
PI_269818_bHLH_GU132941.1	M. truncatula_chr8	91.67	60	5	0	6381	6440	7703229	7703170	5e-12	79.8
PI_269818_bHLH_GU132941.1	M. truncatula_chr8	90.62	64	6	0	6381	6444	39405805	39405868	5e-12	79.8
PI_269818_bHLH_GU132941.1	M. truncatula_chr8	90.62	64	6	0	6381	6444	44761567	44761504	5e-12	79.8
PI_269818_bHLH_GU132941.1	M. truncatula_scaffold0095	90.62	64	6	0	6381	6444	50247	50310	5e-12	79.8
PI_269818_bHLH_GU132941.1	M. truncatula_chr1	97.67	43	1	0	5361	5403	32098365	32098323	2e-11	77.8
PI_269818_bHLH_GU132941.1	M. truncatula_chr3	92.73	55	4	0	6385	6439	44301609	44301663	2e-11	77.8
PI_269818_bHLH_GU132941.1	M. truncatula_chr8	94.12	51	3	0	6394	6444	7172970	7173020	2e-11	77.8
PI_269818_bHLH_GU132941.1	M. truncatula_chr3	91.94	62	4	1	6381	6442	19611952	19612012	7e-11	75.8
PI_269818_bHLH_GU132941.1	M. truncatula_chr7	87.84	74	9	0	6371	6444	2850970	2850897	7e-11	75.8
PI_269818_bHLH_GU132941.1	M. truncatula_chr8	87.84	74	9	0	6371	6444	42972591	42972518	7e-11	75.8
PI_269818_bHLH_GU132941.1	M. truncatula_scaffold0583	90.32	62	6	0	6381	6442	2068	2129	7e-11	75.8
PI_269818_bHLH_GU132941.1	M. truncatula_chr1	85.39	89	13	0	6361	6449	7759238	7759326	3e-10	73.8
PI_269818_bHLH_GU132941.1	M. truncatula_chr1	85.39	89	13	0	6361	6449	44761626	44761538	3e-10	73.8
PI_269818_bHLH_GU132941.1	M. truncatula_chr1	91.23	57	5	0	6381	6437	7351679	7351735	3e-10	73.8
PI_269818_bHLH_GU132941.1	M. truncatula_chr1	92.45	53	4	0	6392	6444	6267920	6267868	3e-10	73.8
PI_269818_bHLH_GU132941.1	M. truncatula_chr1	93.88	49	3	0	6392	6440	12151230	12151278	3e-10	73.8
PI_269818_bHLH_GU132941.1	M. truncatula_chr1	92.45	53	4	0	6392	6444	32970631	32970579	3e-10	73.8
PI_269818_bHLH_GU132941.1	M. truncatula_chr2	92.45	53	4	0	6392	6444	19937731	19937783	3e-10	73.8
PI_269818_bHLH_GU132941.1	M. truncatula_chr2	92.45	53	4	0	6392	6444	43115861	43115809	3e-10	73.8
PI_269818_bHLH_GU132941.1	M. truncatula_chr3	92.45	53	4	0	6392	6444	14194609	14194661	3e-10	73.8
PI_269818_bHLH_GU132941.1	M. truncatula_chr4	80.89	157	30	0	6288	6444	38405273	38405117	3e-10	73.8
PI_269818_bHLH_GU132941.1	M. truncatula_chr4	88.41	69	8	0	6381	6449	3098761	3098829	3e-10	73.8
PI_269818_bHLH_GU132941.1	M. truncatula_chr1	85.71	84	12	0	6361	6444	30755036	30754953	1e-09	71.9
PI_269818_bHLH_GU132941.1	M. truncatula_chr1	90	60	6	0	6381	6440	35538686	35538745	1e-09	71.9
PI_269818_bHLH_GU132941.1	M. truncatula_chr1	89.06	64	7	0	6381	6444	49224061	49223998	1e-09	71.9
PI_269818_bHLH_GU132941.1	M. truncatula_chr1	89.06	64	7	0	6392	6455	3312165	3312228	1e-09	71.9
PI_269818_bHLH_GU132941.1	M. truncatula_chr2	89.06	64	7	0	6381	6444	1206773	1206710	1e-09	71.9
PI_269818_bHLH_GU132941.1	M. truncatula_chr2	89.06	64	7	0	6381	6444	14523442	14523379	1e-09	71.9
PI_269818_bHLH_GU132941.1	M. truncatula_chr2	89.06	64	7	0	6381	6444	16463732	16463795	1e-09	71.9
PI_269818_bHLH_GU132941.1	M. truncatula_chr2	89.06	64	7	0	6381	6444	37322471	37322534	1e-09	71.9
PI_269818_bHLH_GU132941.1	M. truncatula_chr2	89.06	64	7	0	6381	6444	45235624	45235687	1e-09	71.9
PI_269818_bHLH_GU132941.1	M. truncatula_chr2	92.31	52	4	0	6392	6443	41221005	41220954	1e-09	71.9
PI_269818_bHLH_GU132941.1	M. truncatula_chr3	82.32	164	26	3	6259	6421	54226029	54225868	1e-09	71.9
PI_269818_bHLH_GU132941.1	M. truncatula_chr3	85.71	84	12	0	6361	6444	19823034	19823117	1e-09	71.9
PI_269818_bHLH_GU132941.1	M. truncatula_chr3	86.84	76	10	0	6361	6436	36476607	36476682	1e-09	71.9
PI_269818_bHLH_GU132941.1	M. truncatula_chr3	89.06	64	7	0	6381	6444	5323009	5322946	1e-09	71.9
PI_269818_bHLH_GU132941.1	M. truncatula_chr3	89.06	64	7	0	6381	6444	10366714	10366651	1e-09	71.9
PI_269818_bHLH_GU132941.1	M. truncatula_chr3	89.06	64	7	0	6381	6444	28690854	28690791	1e-09	71.9
PI_269818_bHLH_GU132941.1	M. truncatula_chr3	89.06	64	7	0	6381	6444	34750539	34750602	1e-09	71.9
PI_269818_bHLH_GU132941.1	M. truncatula_chr4	86.25	80	11	0	6361	6440	49746984	49747063	1e-09	71.9
PI_269818_bHLH_GU132941.1	M. truncatula_chr4	89.06	64	7	0	6381	6444	462001	462064	1e-09	71.9
PI_269818_bHLH_GU132941.1	M. truncatula_chr4	89.06	64	7	0	6381	6444	2653463	2653526	1e-09	71.9
PI_269818_bHLH_GU132941.1	M. truncatula_chr4	90.62	64	5	1	6381	6444	2942722	2942660	1e-09	71.9
PI_269818_bHLH_GU132941.1	M. truncatula_chr4	89.06	64	7	0	6381	6444	6643738	6643675	1e-09	71.9
PI_269818_bHLH_GU132941.1	M. truncatula_chr4	89.06	64	7	0	6381	6444	11907677	11907614	1e-09	71.9
PI_269818_bHLH_GU132941.1	M. truncatula_chr4	89.06	64	7	0	6381	6444	17114483	17114546	1e-09	71.9
PI_269818_bHLH_GU132941.1	M. truncatula_chr4	90	60	6	0	6381	6440	17237374	17237315	1e-09	71.9
PI_269818_bHLH_GU132941.1	M. truncatula_chr4	89.06	64	7	0	6381	6444	47464443	47464380	1e-09	71.9
PI_269818_bHLH_GU132941.1	M. truncatula_chr4	89.06	64	7	0	6381	6444	49428420	49428357	1e-09	71.9
PI_269818_bHLH_GU132941.1	M. truncatula_chr4	89.06	64	7	0	6381	6444	52859877	52859814	1e-09	71.9
PI_269818_bHLH_GU132941.1	M. truncatula_chr5	83.33	108	18	0	6337	6444	29374341	29374448	1e-09	71.9
PI_269818_bHLH_GU132941.1	M. truncatula_chr5	86.84	76	10	0	6365	6440	41062246	41062171	1e-09	71.9
PI_269818_bHLH_GU132941.1	M. truncatula_chr5	90	60	6	0	6381	6440	1248674	1248615	1e-09	71.9
PI_269818_bHLH_GU132941.1	M. truncatula_chr5	89.06	64	7	0	6381	6444	8725079	8725016	1e-09	71.9
PI_269818_bHLH_GU132941.1	M. truncatula_chr5	89.06	64	7	0	6392	6455	37184138	37184075	1e-09	71.9
PI_269818_bHLH_GU132941.1	M. truncatula_chr6	85.71	84	12	0	6361	6444	3720332	3720249	1e-09	71.9
PI_269818_bHLH_GU132941.1	M. truncatula_chr6	89.06	64	7	0	6381	6444	13909467	13909530	1e-09	71.9
PI_269818_bHLH_GU132941.1	M. truncatula_chr6	89.06	64	7	0	6381	6444	29363349	29363412	1e-09	71.9
PI_269818_bHLH_GU132941.1	M. truncatula_chr7	89.06	64	7	0	6381	6444	759170	759107	1e-09	71.9
PI_269818_bHLH_GU132941.1	M. truncatula_chr7	89.06	64	7	0	6381	6444	32018791	32018728	1e-09	71.9
PI_269818_bHLH_GU132941.1	M. truncatula_chr7	89.06	64	7	0	6381	6444	34100626	34100563	1e-09	71.9
PI_269818_bHLH_GU132941.1	M. truncatula_chr7	90.62	64	5	1	6381	6444	47045532	47045470	1e-09	71.9
PI_269818_bHLH_GU132941.1	M. truncatula_chr8	86.25	80	11	0	6361	6440	11977029	11976950	1e-09	71.9
PI_269818_bHLH_GU132941.1	M. truncatula_chr8	85.71	84	12	0	6361	6444	39482638	39482721	1e-09	71.9
PI_269818_bHLH_GU132941.1	M. truncatula_chr8	89.06	64	7	0	6381	6444	396684	396621	1e-09	71.9
PI_269818_bHLH_GU132941.1	M. truncatula_chr8	89.06	64	7	0	6381	6444	21216174	21216111	1e-09	71.9
PI_269818_bHLH_GU132941.1	M. truncatula_chr8	89.06	64	7	0	6381	6444	32476330	32476393	1e-09	71.9
PI_269818_bHLH_GU132941.1	M. truncatula_scaffold0330	89.06	64	7	0	6381	6444	5433	5496	1e-09	71.9
PI_269818_bHLH_GU132941.1	M. truncatula_chr1	90.91	55	5	0	6395	6449	2572525	2572579	5e-09	69.9
PI_269818_bHLH_GU132941.1	M. truncatula_chr2	88.89	63	7	0	6381	6443	15359157	15359095	5e-09	69.9
PI_269818_bHLH_GU132941.1	M. truncatula_chr2	91.53	59	4	1	6383	6440	18853269	18853211	5e-09	69.9
PI_269818_bHLH_GU132941.1	M. truncatula_chr3	85.54	83	12	0	6362	6444	34957527	34957609	5e-09	69.9
PI_269818_bHLH_GU132941.1	M. truncatula_chr4	92.16	51	4	0	6394	6444	51625139	51625189	5e-09	69.9
PI_269818_bHLH_GU132941.1	M. truncatula_chr5	88.89	63	7	0	6392	6454	4441075	4441137	5e-09	69.9
PI_269818_bHLH_GU132941.1	M. truncatula_chr6	92.16	51	4	0	6394	6444	31894268	31894218	5e-09	69.9
PI_269818_bHLH_GU132941.1	M. truncatula_chr7	88.89	63	7	0	6382	6444	13962010	13962072	5e-09	69.9
PI_269818_bHLH_GU132941.1	M. truncatula_chr7	92.16	51	4	0	6394	6444	44180268	44180318	5e-09	69.9
PI_269818_bHLH_GU132941.1	M. truncatula_chr1	83.81	105	15	1	3909	4011	32099869	32099765	2e-08	67.9
PI_269818_bHLH_GU132941.1	M. truncatula_chr1	87.67	73	7	1	6371	6443	13366034	13365964	2e-08	67.9
PI_269818_bHLH_GU132941.1	M. truncatula_chr3	85.71	84	9	1	6361	6444	49447883	49447803	2e-08	67.9
PI_269818_bHLH_GU132941.1	M. truncatula_chr3	88.71	62	7	0	6383	6444	1778687	1778748	2e-08	67.9
PI_269818_bHLH_GU132941.1	M. truncatula_chr4	88.71	62	7	0	6394	6455	32470013	32469952	2e-08	67.9
PI_269818_bHLH_GU132941.1	M. truncatula_chr5	90.74	54	5	0	6391	6444	40955847	40955900	2e-08	67.9
PI_269818_bHLH_GU132941.1	M. truncatula_chr8	88.71	62	7	0	6381	6442	42887043	42887104	2e-08	67.9
PI_269818_bHLH_GU132941.1	M. truncatula_chr8	87.88	66	8	0	6392	6457	4428413	4428348	2e-08	67.9
PI_269818_bHLH_GU132941.1	M. truncatula_chr1	90.57	53	5	0	6392	6444	8896396	8896344	7e-08	65.9
PI_269818_bHLH_GU132941.1	M. truncatula_chr1	91.84	49	4	0	6396	6444	12039140	12039188	7e-08	65.9
PI_269818_bHLH_GU132941.1	M. truncatula_chr2	89.23	65	6	1	6381	6444	19426498	19426562	7e-08	65.9
PI_269818_bHLH_GU132941.1	M. truncatula_chr3	86.96	69	9	0	6381	6449	36463018	36462950	7e-08	65.9
PI_269818_bHLH_GU132941.1	M. truncatula_chr4	85.19	81	12	0	6361	6441	53412131	53412211	7e-08	65.9
PI_269818_bHLH_GU132941.1	M. truncatula_chr4	85.71	77	11	0	6368	6444	30192235	30192311	7e-08	65.9
PI_269818_bHLH_GU132941.1	M. truncatula_chr4	90.57	53	5	0	6392	6444	42616970	42616918	7e-08	65.9
PI_269818_bHLH_GU132941.1	M. truncatula_chr4	89.47	57	6	0	8302	8358	760220	760276	7e-08	65.9
PI_269818_bHLH_GU132941.1	M. truncatula_chr5	90.57	53	5	0	6392	6444	15439378	15439326	7e-08	65.9
PI_269818_bHLH_GU132941.1	M. truncatula_chr6	88.52	61	7	0	6381	6441	1956050	1955990	7e-08	65.9
PI_269818_bHLH_GU132941.1	M. truncatula_chr6	90.57	53	5	0	6392	6444	15582337	15582389	7e-08	65.9
PI_269818_bHLH_GU132941.1	M. truncatula_chr8	84.27	89	14	0	6361	6449	17719351	17719263	7e-08	65.9
PI_269818_bHLH_GU132941.1	M. truncatula_chr8	88.52	61	7	0	6381	6441	41092037	41092097	7e-08	65.9
PI_269818_bHLH_GU132941.1	M. truncatula_scaffold0294	86.96	69	9	0	6376	6444	17073	17141	7e-08	65.9
PI_269818_bHLH_GU132941.1	M. truncatula_chr1	97.22	36	1	0	628	663	32104093	32104058	3e-07	63.9
PI_269818_bHLH_GU132941.1	M. truncatula_chr1	84.52	84	13	0	6361	6444	37276484	37276567	3e-07	63.9
PI_269818_bHLH_GU132941.1	M. truncatula_chr1	87.5	64	8	0	6381	6444	9307670	9307733	3e-07	63.9
PI_269818_bHLH_GU132941.1	M. truncatula_chr1	88.33	60	7	0	6381	6440	14757669	14757610	3e-07	63.9
PI_269818_bHLH_GU132941.1	M. truncatula_chr1	87.5	64	8	0	6381	6444	15699165	15699228	3e-07	63.9
PI_269818_bHLH_GU132941.1	M. truncatula_chr1	87.5	64	8	0	6381	6444	34031602	34031539	3e-07	63.9
PI_269818_bHLH_GU132941.1	M. truncatula_chr1	87.5	64	8	0	6381	6444	40144922	40144859	3e-07	63.9
PI_269818_bHLH_GU132941.1	M. truncatula_chr1	87.5	64	8	0	6381	6444	41121900	41121837	3e-07	63.9
PI_269818_bHLH_GU132941.1	M. truncatula_chr2	87.5	64	8	0	6381	6444	10005194	10005131	3e-07	63.9
PI_269818_bHLH_GU132941.1	M. truncatula_chr2	87.5	64	8	0	6381	6444	35313930	35313993	3e-07	63.9
PI_269818_bHLH_GU132941.1	M. truncatula_chr3	87.5	64	8	0	6381	6444	11905865	11905928	3e-07	63.9
PI_269818_bHLH_GU132941.1	M. truncatula_chr3	87.5	64	8	0	6381	6444	30682138	30682075	3e-07	63.9
PI_269818_bHLH_GU132941.1	M. truncatula_chr3	87.5	64	8	0	6381	6444	38795387	38795450	3e-07	63.9
PI_269818_bHLH_GU132941.1	M. truncatula_chr3	89.29	56	6	0	6394	6449	29024025	29023970	3e-07	63.9
PI_269818_bHLH_GU132941.1	M. truncatula_chr4	87.5	64	8	0	6381	6444	5841505	5841442	3e-07	63.9
PI_269818_bHLH_GU132941.1	M. truncatula_chr4	87.5	64	8	0	6381	6444	34360698	34360761	3e-07	63.9
PI_269818_bHLH_GU132941.1	M. truncatula_chr4	87.5	64	8	0	6381	6444	46396961	46396898	3e-07	63.9
PI_269818_bHLH_GU132941.1	M. truncatula_chr4	88.33	60	7	0	6381	6440	47773097	47773038	3e-07	63.9
PI_269818_bHLH_GU132941.1	M. truncatula_chr4	87.5	64	8	0	6381	6444	52247506	52247443	3e-07	63.9
PI_269818_bHLH_GU132941.1	M. truncatula_chr5	88.33	60	7	0	6381	6440	4818594	4818653	3e-07	63.9
PI_269818_bHLH_GU132941.1	M. truncatula_chr5	87.5	64	8	0	6381	6444	5731819	5731882	3e-07	63.9
PI_269818_bHLH_GU132941.1	M. truncatula_chr5	88.33	60	7	0	6381	6440	6615950	6615891	3e-07	63.9
PI_269818_bHLH_GU132941.1	M. truncatula_chr5	89.06	64	6	1	6381	6444	6753728	6753666	3e-07	63.9
PI_269818_bHLH_GU132941.1	M. truncatula_chr5	87.5	64	8	0	6381	6444	8698352	8698415	3e-07	63.9
PI_269818_bHLH_GU132941.1	M. truncatula_chr5	87.5	64	8	0	6381	6444	27542838	27542901	3e-07	63.9
PI_269818_bHLH_GU132941.1	M. truncatula_chr5	87.5	64	8	0	6381	6444	40899961	40900024	3e-07	63.9
PI_269818_bHLH_GU132941.1	M. truncatula_chr5	100	32	0	0	6413	6444	3076665	3076696	3e-07	63.9
PI_269818_bHLH_GU132941.1	M. truncatula_chr6	87.5	64	8	0	6381	6444	1781845	1781908	3e-07	63.9
PI_269818_bHLH_GU132941.1	M. truncatula_chr6	87.5	64	8	0	6381	6444	11656017	11655954	3e-07	63.9
PI_269818_bHLH_GU132941.1	M. truncatula_chr6	87.5	64	8	0	6381	6444	24983520	24983457	3e-07	63.9
PI_269818_bHLH_GU132941.1	M. truncatula_chr6	87.5	64	8	0	6381	6444	27448227	27448164	3e-07	63.9
PI_269818_bHLH_GU132941.1	M. truncatula_chr6	87.5	64	8	0	6381	6444	32440716	32440653	3e-07	63.9
PI_269818_bHLH_GU132941.1	M. truncatula_chr6	95	40	2	0	6393	6432	28101418	28101379	3e-07	63.9
PI_269818_bHLH_GU132941.1	M. truncatula_chr7	84.52	84	13	0	6361	6444	5524410	5524493	3e-07	63.9
PI_269818_bHLH_GU132941.1	M. truncatula_chr7	87.5	64	8	0	6381	6444	83435	83498	3e-07	63.9
PI_269818_bHLH_GU132941.1	M. truncatula_chr7	87.5	64	8	0	6381	6444	11373507	11373444	3e-07	63.9
PI_269818_bHLH_GU132941.1	M. truncatula_chr7	87.5	64	8	0	6381	6444	16560649	16560586	3e-07	63.9
PI_269818_bHLH_GU132941.1	M. truncatula_chr7	87.5	64	8	0	6381	6444	16605013	16605076	3e-07	63.9
PI_269818_bHLH_GU132941.1	M. truncatula_chr7	88.33	60	7	0	6381	6440	21350704	21350645	3e-07	63.9
PI_269818_bHLH_GU132941.1	M. truncatula_chr7	87.5	64	8	0	6381	6444	28103783	28103846	3e-07	63.9
PI_269818_bHLH_GU132941.1	M. truncatula_chr7	87.5	64	8	0	6381	6444	30866017	30866080	3e-07	63.9
PI_269818_bHLH_GU132941.1	M. truncatula_chr7	87.5	64	8	0	6381	6444	42935711	42935774	3e-07	63.9
PI_269818_bHLH_GU132941.1	M. truncatula_chr7	86.76	68	9	0	6382	6449	7457499	7457432	3e-07	63.9
PI_269818_bHLH_GU132941.1	M. truncatula_chr8	84.52	84	13	0	6361	6444	31082642	31082725	3e-07	63.9
PI_269818_bHLH_GU132941.1	M. truncatula_chr8	84.52	84	13	0	6361	6444	31271044	31271127	3e-07	63.9
PI_269818_bHLH_GU132941.1	M. truncatula_chr8	87.5	64	8	0	6381	6444	26626185	26626122	3e-07	63.9
PI_269818_bHLH_GU132941.1	M. truncatula_chr8	87.5	64	8	0	6381	6444	31331451	31331514	3e-07	63.9
PI_269818_bHLH_GU132941.1	M. truncatula_chr8	100	32	0	0	6413	6444	39329372	39329403	3e-07	63.9
PI_269818_bHLH_GU132941.1	M. truncatula_chr8	86.76	68	9	0	8274	8341	40991756	40991823	3e-07	63.9
PI_269818_bHLH_GU132941.1	M. truncatula_scaffold0003	87.5	64	8	0	6381	6444	39131	39194	3e-07	63.9
PI_269818_bHLH_GU132941.1	M. truncatula_scaffold0182	87.5	64	8	0	6381	6444	20425	20362	3e-07	63.9
PI_269818_bHLH_GU132941.1	M. truncatula_scaffold0188	90.38	52	5	0	6393	6444	6792	6843	3e-07	63.9
PI_269818_bHLH_GU132941.1	M. truncatula_scaffold0302	87.5	64	8	0	6381	6444	16141	16204	3e-07	63.9
PI_269818_bHLH_GU132941.1	M. truncatula_chr1	86.67	75	9	1	6381	6455	41080641	41080714	1e-06	61.9
PI_269818_bHLH_GU132941.1	M. truncatula_chr1	91.49	47	4	0	6395	6441	35682866	35682820	1e-06	61.9
PI_269818_bHLH_GU132941.1	M. truncatula_chr2	87.3	63	8	0	6392	6454	34451394	34451332	1e-06	61.9
PI_269818_bHLH_GU132941.1	M. truncatula_chr3	90.2	51	5	0	6394	6444	3901208	3901158	1e-06	61.9
PI_269818_bHLH_GU132941.1	M. truncatula_chr6	89.09	55	6	0	6381	6435	34300038	34300092	1e-06	61.9
PI_269818_bHLH_GU132941.1	M. truncatula_chr7	84.34	83	13	0	6361	6443	15464708	15464790	1e-06	61.9
PI_269818_bHLH_GU132941.1	M. truncatula_chr7	87.3	63	8	0	6382	6444	43873974	43874036	1e-06	61.9
PI_269818_bHLH_GU132941.1	M. truncatula_chr7	90.2	51	5	0	6394	6444	38391811	38391861	1e-06	61.9
PI_269818_bHLH_GU132941.1	M. truncatula_chr8	88.14	59	7	0	6381	6439	17823964	17824022	1e-06	61.9
PI_269818_bHLH_GU132941.1	M. truncatula_chr1	86.36	66	9	0	6376	6441	31978732	31978667	4e-06	60
PI_269818_bHLH_GU132941.1	M. truncatula_chr1	90	50	5	0	6395	6444	31154185	31154234	4e-06	60
PI_269818_bHLH_GU132941.1	M. truncatula_chr1	94.74	38	2	0	8302	8339	22793309	22793346	4e-06	60
PI_269818_bHLH_GU132941.1	M. truncatula_chr4	84.62	78	12	0	6361	6438	7986997	7987074	4e-06	60
PI_269818_bHLH_GU132941.1	M. truncatula_chr4	85.14	74	11	0	6371	6444	3689595	3689668	4e-06	60
PI_269818_bHLH_GU132941.1	M. truncatula_chr4	85.14	74	11	0	6371	6444	43237276	43237349	4e-06	60
PI_269818_bHLH_GU132941.1	M. truncatula_chr4	87.93	58	7	0	6383	6440	35251934	35251991	4e-06	60
PI_269818_bHLH_GU132941.1	M. truncatula_chr4	87.93	58	7	0	6392	6449	8175647	8175590	4e-06	60
PI_269818_bHLH_GU132941.1	M. truncatula_chr4	90	50	5	0	9120	9169	1813849	1813898	4e-06	60
PI_269818_bHLH_GU132941.1	M. truncatula_chr5	86.36	66	9	0	6379	6444	9637860	9637925	4e-06	60
PI_269818_bHLH_GU132941.1	M. truncatula_chr5	86.36	66	9	0	8302	8367	31509654	31509719	4e-06	60
PI_269818_bHLH_GU132941.1	M. truncatula_chr5	86.36	66	9	0	8302	8367	31509762	31509827	4e-06	60
PI_269818_bHLH_GU132941.1	M. truncatula_chr7	87.93	58	7	0	6392	6449	19271801	19271744	4e-06	60
PI_269818_bHLH_GU132941.1	M. truncatula_chr7	91.3	46	4	0	6399	6444	33819282	33819327	4e-06	60
PI_269818_bHLH_GU132941.1	M. truncatula_chr8	86.96	69	7	1	6376	6444	3117096	3117030	4e-06	60
PI_269818_bHLH_GU132941.1	M. truncatula_chr8	85.71	70	10	0	6381	6450	36006960	36006891	4e-06	60
PI_269818_bHLH_GU132941.1	M. truncatula_scaffold0018	85.14	74	11	0	6371	6444	136119	136046	4e-06	60
